# Supplementary material for: Variation in terpenoids and antioxidant activity of loquat flowers during post-harvest processing: a metabolomics study
Source: Front Plant Sci. 2026 Jan 6;16:1728193. doi: 10.3389/fpls.2025.1728193 (PMC12818193; doi:10.3389/fpls.2025.1728193)
Supplement: Supplementary Table 1 — Raw LC-MS data, including peak areas, compound identifiers, formulas, and masses for all detected terpenoids. [file Table1.xlsx]

## Sheet: Table S1 Raw LCMS-MS data
Compounds	Class I	Class II	Formula	Q1 (Da)	Q3 (Da)	Molecular weight (Da)	Ionization model	Level	CAS	cpd_ID	FS1	FS2	FS3	HD1	HD2	HD3	FD1	FD2	FD3	FSP1	FSP2	FSP3	HDP1	HDP2	HDP3	FDP1	FDP2	FDP3	QC01	QC02	QC03	kegg_map	mw_cpd_ID	mw_map
Acasenterpene B*	Terpenoids	Sesquiterpenoids	C21H36O7	401.25	135.12	400.2461	[M+H]+	2	-	-	118201.18900000016	11994.707999999973	76015.12500000041	2398.9415999999937	2398.9415999999937	2398.9415999999937	156614.45999999993	148296.00099999993	96374.8365	646463.8810000013	651699.2364999991	655832.1485	362975.1860000008	347437.9920000005	475863.74500000133	622474.8470000045	591463.5175000001	501874.2155000004	329381.04349999863	359822.59100000036	358959.70249999844	-	-	-
Apotrientriol A*	Terpenoids	Sesquiterpenoids	C15H24O3	253.18	161.1	252.1725	[M+H]+	3	1371636-45-1	-	8034.776500000064	8034.776500000064	8034.776500000064	8034.776500000064	8034.776500000064	8034.776500000064	160519.97450000033	134607.86199999932	40173.88250000032	305663.82699999603	353446.7714999969	316674.8785000009	400199.3535000017	549155.8324999992	370500.1464999988	540211.0744999967	457263.9219999992	442257.6529999983	166225.13699999894	153929.60150000133	189491.79399999915	-	-	-
Ilicic acid	Terpenoids	Sesquiterpenoids	C15H24O3	253.18	121.1	252.1725	[M+H]+	3	4586-68-9	-	5914.015499999991	5914.015499999991	5914.015499999991	5914.015499999991	5914.015499999991	5914.015499999991	5914.015499999991	5914.015499999991	5914.015499999991	29570.07749999996	58445.652999999846	81222.00499999944	281626.11099999817	230037.17799999923	239902.5240000005	117277.64299999988	212257.80900000018	149833.20899999992	108868.11949999996	105981.52550000012	88733.45800000046	-	-	-
6-Hydroxy-3-isopropenyl-heptanoate	Terpenoids	Monoterpenoids	C10H18O3	187.13	81.07	186.1256	[M+H]+	2	-	C11404	73225.3570000002	80459.03350000024	66675.91699999993	7996.859699999933	7996.859699999933	7996.859699999933	54898.38549999988	39984.29849999966	80008.85150000009	130144.73199999984	263428.80349999986	210760.5710000011	266142.7369999989	321895.2729999994	318224.8114999995	133335.66150000005	246645.8590000009	307696.27900000056	116837.42900000028	100847.30949999932	185523.1875000005	-	C11404	-
4-methyl-4-{[3,4,5-trihydroxy-6-(hydroxymethyl)oxan-2-yl]oxy}oxan-2-one	Terpenoids	Monoterpenoids	C12H20O8	315.11	85.03	292.1158	[M+Na]+	3	-	-	162364.01599999992	144118.10349999974	154703.83750000008	28823.620699999952	28823.620699999952	28823.620699999952	388922.06299999903	465726.2595000007	345459.52349999984	336191.04749999987	287701.77100000065	247685.59100000001	1167746.8180000023	1047486.3945000006	929790.5070000013	561925.8610000004	648263.973000001	523012.4545000004	405781.73799999984	560876.0035000014	479909.46100000007	-	-	-
6beta,7beta-Dihydroxykaurenoic acid	Terpenoids	Ditepenoids	C20H30O4	335.22	159.12	334.2144	[M+H]+	3	26109-32-0	C11876	15352.445500000205	13749.729499999943	21755.20699999998	2749.945899999989	2749.945899999989	2749.945899999989	2749.945899999989	2749.945899999989	2749.945899999989	2749.945899999989	2749.945899999989	2749.945899999989	106180.37849999973	125455.5729999994	67604.89000000048	54543.12599999996	66748.02799999999	64291.043500000145	35301.83600000002	56894.91399999982	30802.489500000054	ko00904,ko01110	C11876	-
7-(2-hydroxypropan-2-yl)-4a-methyl-decahydronaphthalen-1-ol	Terpenoids	Sesquiterpenoids	C14H26O2	227.2	69.07	226.1933	[M+H]+	3	-	-	53112.86290000005	53112.86290000005	53112.86290000005	53112.86290000005	53112.86290000005	53112.86290000005	295909.2719999997	265564.3145000003	298929.8489999982	2227932.273000017	2043649.0464999704	2225667.869999989	1912580.0810000119	1820172.094000012	1768249.9540000034	1817329.190500003	1638877.5129999958	1698826.7595000034	1415378.6524999884	1512511.7855000203	1503328.854999989	-	-	-
Oxyphyllol B	Terpenoids	Sesquiterpenoids	C15H22O2	235.17	149.1	234.162	[M+H]+	3	-	-	30116.186000000096	67676.26149999992	34258.63800000022	5967.060500000017	5967.060500000017	5967.060500000017	29835.30250000008	32857.96399999989	61180.247000000105	408971.0200000015	351464.8570000012	362641.15149999893	196631.1460000004	163046.29599999986	231572.26600000012	437711.22000000026	281668.4910000018	220670.1519999993	150763.30699999994	54047.070999999865	134002.97649999993	-	-	-
6-methyl-7-(3-oxobutyl)cyclohept-2-en-1-one	Terpenoids	Sesquiterpenoids	C12H18O2	195.14	81.07	194.1307	[M+H]+	1	-	-	39960.34350000029	39960.34350000029	39960.34350000029	39960.34350000029	39960.34350000029	39960.34350000029	285102.407999999	199801.71750000145	257359.17050000068	796375.1454999981	605371.7125000025	634380.0900000038	1319806.0139999976	1330966.3164999965	1266485.6000000006	821334.8784999967	714085.6654999956	890989.6725000009	589637.4194999946	568951.9189999999	557573.5345000029	-	-	-
1-(4-hydroxy-pentyl)-2,8a-dimethyl-5-methylene-decahydro-naphthalene-2,6-diol	Terpenoids	Sesquiterpenoids	C18H32O3	297.24	81.07	296.2351	[M+H]+	2	-	-	264121.3544999995	206062.18449999852	273817.5969999995	41212.43689999971	41212.43689999971	41212.43689999971	842525.7669999991	829866.3904999994	914349.6184999913	1232288.777500002	1508919.9914999981	1285735.8720000074	1372368.468499995	1083494.924000002	1274164.4859999977	1573131.8044999938	972539.1499999879	1185694.451499991	883945.6620000023	1098189.8614999994	1005385.1045000028	-	-	-
3,4-Dihydroxy-7,8-dihydro-β-ionone-4-O-β-D-glucoside	Terpenoids	Sesquiterpenoids	C19H32O8	389.22	209.15	388.2097	[M+H]+	3	-	-	78503.99399999986	129114.48650000007	90237.20399999988	10433.788199999974	10433.788199999974	10433.788199999974	52168.940999999875	104835.89500000002	173741.5329999997	176808.79349999988	399480.6300000003	264170.00249999994	354527.9319999999	166279.02749999994	415182.7844999998	194001.65049999987	227406.10449999984	182265.50300000052	147223.60249999998	123556.75400000006	123370.43850000035	-	-	-
Cordianol D	Terpenoids	Triterpene	C30H48O5	487.34	487.34	488.3502	[M-H]-	3	-	-	1472467.2664999976	1295706.7800000098	1488602.225500008	259141.35600000195	259141.35600000195	259141.35600000195	2414785.189999995	2305222.8085000017	2753308.2044999846	3268468.751500004	3121819.699000024	3964994.6925000367	7676506.943000007	6728797.416000005	6442878.618499996	6441049.686999977	4960979.6560000265	5030642.666999958	2837563.863500002	3029729.7600000114	3007309.3205000265	-	-	-
8,9-Dihydroxy-P-Menth-1(6)-En-2-one	Terpenoids	Monoterpenoids	C10H16O3	185.12	79.05	184.1099	[M+H]+	2	-	-	282353.27749999985	242583.93149999983	44372.70979999994	44372.70979999994	44372.70979999994	44372.70979999994	267979.0489999998	342876.4699999997	221863.54899999968	631778.6645000011	653771.0405000013	805512.7995000008	947624.9955000014	892783.8820000016	786406.6710000018	875045.7209999986	783597.6194999998	775029.3734999994	575864.2240000007	576797.9765000006	420499.5069999999	-	-	-
Macarangioside D*	Terpenoids	Sesquiterpenoids	C19H30O8	387.2	207.14	386.1941	[M+H]+	2	819870-23-0	-	65196.762399999825	65196.762399999825	65196.762399999825	65196.762399999825	65196.762399999825	65196.762399999825	65196.762399999825	65196.762399999825	65196.762399999825	748002.5850000012	633902.3590000006	929846.4189999995	1943863.0019999973	792292.9389999969	1114414.8959999995	1088412.6580000005	820044.5045000002	978542.1475000004	325983.8119999991	743899.9275	438501.7114999995	-	-	-
Swietenialide D	Terpenoids	Triterpene	C40H54O17	807.34	775.32	806.3361	[M+H]+	3	-	-	1499842.541500011	2214365.743000004	2409511.142000004	1035290.9835000077	215651.5530000013	566145.4139999964	4651509.20999997	4664925.71499998	4620307.48049999	24502512.73949996	25429624.6515	25901313.12499992	12811163.576500075	10995758.366999926	8859517.259999929	21036888.01299997	20964639.76249979	18726724.37299995	3551109.9534999933	3797422.893499999	3518797.9804999954	-	-	-
Norxanthantolide E	Terpenoids	Sesquiterpenoids	C12H16O3	209.12	137.1	208.1099	[M+H]+	3	1800538-69-5	-	200853.72350000052	188706.22399999935	185304.03849999933	35939.40389999993	35939.40389999993	35939.40389999993	244596.8299999988	179697.01949999965	274696.415000002	688222.4014999947	702037.0920000011	785243.2370000025	757533.2049999984	619375.6235000003	550882.8505000023	779932.3615000013	708380.9675000024	867388.9829999955	466984.91749999905	411009.3399999997	454617.4259999957	-	-	-
3,5,11(13)-Trieneudesma-13-oic acid	Terpenoids	Sesquiterpenoids	C15H20O2	233.15	105.07	232.1463	[M+H]+	1	-	-	74490.9127999998	74490.9127999998	74490.9127999998	74490.9127999998	74490.9127999998	74490.9127999998	74490.9127999998	74490.9127999998	74490.9127999998	945464.4125000014	1086966.1550000026	563482.5575000031	1990511.4435000063	845728.3049999994	835681.1990000033	1399291.8869999954	577708.718000001	1177457.5945000048	372454.56399999897	436283.99499999866	449913.9450000032	-	-	-
Dehydrololiolide	Terpenoids	Monoterpenoids	C11H14O3	195.1	163.04	194.0943	[M+H]+	1	19355-58-9	-	9199.322899999952	9199.322899999952	9199.322899999952	9199.322899999952	9199.322899999952	9199.322899999952	9199.322899999952	9199.322899999952	9199.322899999952	106099.2515000002	45996.61449999976	130514.04299999973	109062.46449999961	73805.62000000011	267754.69849999965	59126.58749999997	223113.414	74372.16700000028	129905.05250000006	91584.67849999962	206078.1324999996	-	-	-
Geniposide	Terpenoids	Monoterpenoids	C17H24O10	389.14	209.08	388.1369	[M+H]+	3	24512-63-8	C09781	17396.741500000007	17396.741500000007	17396.741500000007	17396.741500000007	17396.741500000007	17396.741500000007	86983.70750000003	125679.85549999985	165239.16499999992	17396.741500000007	17396.741500000007	17396.741500000007	283227.86200000084	300198.1539999997	262649.39550000057	195074.2255	194389.3320000001	314562.8099999989	201714.38750000024	133592.21750000026	144051.60750000048	-	C09781	-
Grasshopper ketone	Terpenoids	Monoterpenoids	C13H20O3	225.15	123.12	224.1412	[M+H]+	3	-	-	257118.62599999987	302914.22899999976	117711.00450000016	23542.200900000033	23542.200900000033	23542.200900000033	284171.2744999996	155641.63300000006	154627.12899999984	268323.9415000002	239692.89500000016	201246.00849999976	378948.4270000007	299490.6465000002	442804.7610000004	308409.4584999999	334524.1200000001	118963.2180000002	318338.64899999986	374865.02250000037	179438.50300000014	-	-	-
1-Epidihydrocornin Aglycone	Terpenoids	Monoterpenoids	C11H16O5	229.11	81.07	228.0998	[M+H]+	2	145512-33-0	-	122973.00209999977	122973.00209999977	122973.00209999977	122973.00209999977	122973.00209999977	122973.00209999977	624361.0304999992	686877.916499999	614865.0104999989	1635268.016000001	1803002.5490000024	2452181.052000005	2227400.789499991	1153054.4004999965	2117650.9569999957	1646313.9534999996	1495330.508500001	1448993.1189999986	1425996.584500001	1364856.4050000024	1408479.196999997	-	-	-
6-DeoxyCatalpol	Terpenoids	Monoterpenoids	C15H22O9	345.12	165.06	346.1264	[M-H]-	2	99499-99-7	-	168309.24750000026	120649.43600000035	143998.0200000001	81947.89499999987	98141.04050000024	97857.75999999992	170635.87049999993	201269.0974999998	199315.33799999984	678546.2800000006	649113.9879999986	828053.7714999991	1219089.8705000037	1317459.774999999	1285887.9000000022	714478.0155000002	988519.532499998	673815.8905000007	443666.5700000017	575318.2995000011	671607.5870000006	-	-	-
(5s)-5-[(2e,5s)-5-hydroxy-5-methylhepta-2,6-dien-2-yl]oxolan-2-one	Terpenoids	Ditepenoids	C12H18O3	211.13	67.05	210.1256	[M+H]+	3	-	-	54107.55120000003	54107.55120000003	54107.55120000003	54107.55120000003	54107.55120000003	54107.55120000003	270537.75600000017	314249.04900000076	285441.7224999993	1057537.1399999962	1033150.3235000069	1009886.365500004	727079.3084999998	708840.0420000015	751785.2254999998	1225359.1579999994	1053798.5490000036	1152979.7565000036	729070.0234999997	750798.3724999984	660469.8389999976	-	-	-
Degalloylmacarangioside B*	Terpenoids	Sesquiterpenoids	C19H30O8	387.2	207.14	386.1941	[M+H]+	2	1188415-58-8	-	96770.6540999999	96770.6540999999	96770.6540999999	96770.6540999999	96770.6540999999	96770.6540999999	96770.6540999999	96770.6540999999	96770.6540999999	1139826.7675000015	722987.8075000009	1009975.3180000016	1397172.0754999986	1357440.2374999996	1068936.7115000004	1497799.759000001	1076545.4790000005	936857.3324999998	483853.2704999994	590994.3670000011	590748.0875000004	-	-	-
(1R,6R,7R,8Ar)-6,7-Dihydroxy-1,8A-Dimethyl-1,6,7,8-Tetrahydronaphthalen-2-one*	Terpenoids	Monoterpenoids	C12H16O3	209.12	131.09	208.1099	[M+H]+	1	-	-	186640.30509999997	186640.30509999997	186640.30509999997	186640.30509999997	186640.30509999997	186640.30509999997	1010084.4764999985	933201.5254999999	1110991.2040000036	2684519.8734999984	2579056.0245	2762141.5075000045	2380527.313000001	2290549.0324999983	2550204.5015000086	3084389.96000001	2573961.114999997	2840226.1765000056	1956447.897999999	2181810.4734999947	2246740.2545000007	-	-	-
Tremulenolide B	Terpenoids	Sesquiterpenoids	C15H22O2	235.17	119.09	234.162	[M+H]+	3	-	-	467410.5024999997	385424.1060000013	359097.7259999994	71819.54519999988	71819.54519999988	71819.54519999988	452536.45949999976	425537.732	490667.23900000076	932541.7135000016	859656.7339999981	1051948.7799999963	1078339.0035000066	830074.2855	785758.0534999991	817064.6935000034	1131277.464000004	821886.6940000011	633659.2579999997	548984.385	630990.236499999	-	-	-
Loganin	Terpenoids	Monoterpenoids	C17H26O10	391.16	179.07	390.1526	[M+H]+	2	18524-94-2	C01433	56131.52	56131.52	56131.52	56131.52	56131.52	56131.52	935525.220500002	728282.7284999958	487530.1694999996	486210.71999999904	513300.69800000143	598424.4045000023	790848.1605000027	642754.1190000027	602813.1719999993	719204.5510000025	421765.7040000014	470777.5329999978	280657.6	615289.573499999	476946.88800000155	ko00902,ko01100,ko01110	C01433	-
Dinortrixagone	Terpenoids	Sesquiterpenoids	C18H28O	261.22	121.1	260.214	[M+H]+	3	-	-	588727.2610000011	635587.7899999989	209752.6105000019	41950.52210000038	41950.52210000038	41950.52210000038	769356.9040000007	507875.1395000047	1476920.0990000041	360905.88899999904	313261.5680000002	349386.3160000013	529017.6285000045	451169.08800000366	496108.62600000034	395184.1289999993	264145.6685	280548.3920000012	466360.5405000021	508550.62849999603	810354.3739999983	-	-	-
(1S,6S,9R)-6,10,10-trimethyl-2-methylidenebicyclo[7.2.0]undecan-5-one*	Terpenoids	Sesquiterpenoids	C15H24O	221.19	81.07	220.1827	[M+H]+	1	-	-	543182.4540000018	736542.79	785442.3310000029	32271.771300000077	32271.771300000077	32271.771300000077	731782.3504999981	896089.8770000014	904153.4774999978	185790.72799999992	281595.0965000014	161358.85650000034	340641.69250000076	384265.78850000026	401041.96550000034	511622.1805000005	399191.26849999867	373272.4209999985	401675.5899999988	547599.5244999989	558193.553000001	-	-	-
ent-3α,16β,17,19-Tetrahydroxykauran-19-ylacetate-17-O-β-D-glucopyranoside	Terpenoids	Ditepenoids	C28H46O10	541.3	481.28	542.3091	[M-H]-	3	-	-	2784.2742000000258	2784.2742000000258	2784.2742000000258	2784.2742000000258	2784.2742000000258	2784.2742000000258	41933.4975000001	42595.23700000032	40380.107499999685	113032.81099999927	117078.04649999972	133303.88250000015	20895.28449999994	61297.98400000005	13921.371000000127	57443.9425000003	73235.23750000003	58894.40150000043	48868.72049999991	44316.93599999992	53660.939000000115	-	-	-
Dihydrohinokitiol	Terpenoids	Monoterpenoids	C10H14O2	167.11	79.05	166.0994	[M+H]+	3	-	-	97789.54799999994	97789.54799999994	97789.54799999994	97789.54799999994	97789.54799999994	97789.54799999994	488947.7399999997	528305.0065000006	524226.453000001	1404505.0514999996	1332626.8924999996	1443799.6950000003	1143430.5575	969084.8379999987	1099033.599500001	1616983.3860000032	1278267.1744999988	1430800.9015000018	986376.285	1008412.4364999993	1073270.586	-	-	-
(E)-4,8-dimethylnona-3,7-dienoic acid*	Terpenoids	Monoterpenoids	C11H18O2	183.14	95.09	182.1307	[M+H]+	1	459-85-8	-	12100.535399999968	12100.535399999968	12100.535399999968	60502.676999999836	88710.2559999999	120473.21199999972	69903.60050000044	93072.07799999953	103223.78249999996	913539.2214999928	891034.0885000079	717863.758000001	1134416.1560000083	936761.3484999995	849675.0119999994	1269912.0565000095	898429.1279999987	858822.0279999939	386686.129500001	453562.45349999977	399085.1634999976	-	-	-
3-Hydroxy-4,9-Cadinadien-12-Oic Acid	Terpenoids	Sesquiterpenoids	C15H22O3	251.16	81.07	250.1569	[M+H]+	1	1615225-99-4	-	1834931.6535000037	1543291.592499999	1554869.7889999987	290009.1436999989	290009.1436999989	290009.1436999989	1700075.8069999998	1450045.7184999946	1494200.1319999984	3149510.864000013	2892702.7504999926	2995404.4410000127	3732637.2269999967	3139888.1914999937	1812578.8435000016	3572005.6954999887	3391048.779500004	3259412.319499988	2547341.6320000105	2020156.2189999884	2508494.322500003	-	-	-
(6R,9R)-3-Oxo-α-ionol-β-D-malonyl-glucoside	Terpenoids	Sesquiterpenoids	C22H32O10	457.21	209.15	456.199	[M+H]+	3	-	-	65475.62920000036	65475.62920000036	65475.62920000036	65475.62920000036	65475.62920000036	65475.62920000036	424608.6989999983	327378.1460000018	344893.84649999964	897596.2359999975	1011013.8940000013	1059266.6445000044	766990.0000000023	657712.2520000023	535019.7474999982	1232574.3634999979	755326.6679999988	883572.3575000041	569675.7664999986	644502.0685000016	632611.8334999961	-	-	-
phyllostachysinA	Terpenoids	Ditepenoids	C20H26O7	379.18	361.17	378.1679	[M+H]+	3	-	-	47746.20439999993	47746.20439999993	47746.20439999993	47746.20439999993	47746.20439999993	47746.20439999993	347565.15049999976	266213.5519999992	238731.02199999968	1162278.0829999978	1283128.0750000048	1219258.7175000017	405065.55149999954	539313.6674999982	423206.45200000063	720105.8765000005	625963.1390000016	570641.7530000004	753704.8119999988	637257.4220000011	682744.7810000018	-	-	-
Ganoderic acid G	Terpenoids	Triterpene	C30H44O8	533.31	497.29	532.3036	[M+H]+	2	98665-22-6	-	27409.83499999994	27409.83499999994	27409.83499999994	27409.83499999994	27409.83499999994	27409.83499999994	27409.83499999994	27409.83499999994	27409.83499999994	27409.83499999994	27409.83499999994	27409.83499999994	317400.31650000555	200424.0194999994	241280.5829999988	361410.73400000384	314235.2045000037	221030.47849999907	137049.1749999997	149291.126	154423.24900000115	-	-	-
Apocynoside I	Terpenoids	Sesquiterpenoids	C19H30O8	387.2	207.14	386.1941	[M+H]+	3	358721-31-0	-	421109.9940000002	501833.27049999975	671505.3280000001	64118.43180000001	64118.43180000001	64118.43180000001	320592.15900000004	356578.5285	391512.8779999999	834821.9489999987	1099606.3325000035	896626.120499999	602753.3645000011	594614.7874999989	577406.4300000013	797522.1265	578250.6155000003	1146646.123499995	397961.9400000007	600040.9710000015	393356.6785000013	-	-	-
Rumphellol A	Terpenoids	Sesquiterpenoids	C15H24O2	237.18	177.16	236.1776	[M+H]+	3	1943770-70-4	-	14074.28909999995	14074.28909999995	14074.28909999995	14074.28909999995	14074.28909999995	14074.28909999995	70371.44549999974	108398.68900000011	80172.44149999974	244389.95800000065	316444.8590000012	228982.0455000008	98614.34449999912	154924.75049999903	133273.12500000026	264291.1845000001	124401.15249999975	243225.77400000012	117308.6044999999	113112.35800000055	91798.5535	-	-	-
1-Hydroxy-11,12,13-Trinor-4(15),8-Eudesmadien-7-one	Terpenoids	Sesquiterpenoids	C12H16O2	193.12	133.1	192.115	[M+H]+	2	823181-95-9	-	2518908.811000001	2491565.178500002	2244317.0005000033	217173.90140000105	217173.90140000105	217173.90140000105	1710217.2720000031	1822966.962999996	1482699.3884999987	3090298.026999996	2920740.9340000018	3269523.884500005	2116823.699500001	1085869.507000005	2548044.7129999995	3214324.2345000026	3498072.725000005	2840611.825999994	1536870.8089999997	2291349.154000001	2167784.1935000024	-	-	-
4-Hydroxy-11,12,13-Trinor-8-Eudesmen-7-one	Terpenoids	Monoterpenoids	C12H18O2	195.14	135.12	194.1307	[M+H]+	2	166197-28-0	-	844860.6100000001	975796.2214999987	888693.9175000002	135123.8414000001	135123.8414000001	135123.8414000001	763256.7004999998	675619.2070000004	766912.5620000006	1292011.2639999995	882429.6944999994	1137541.9535000008	1030483.6959999992	1290429.219999999	1242553.463	1274857.9870000016	1192354.4684999995	1264816.0980000016	1282314.3664999995	1135489.1905	1129599.1744999993	-	-	-
3-[(Arabinosyl)oxy]-23-hydroxyurs-12,19(29)-dien-28-oic acid-28-O-glucosyl ester	Terpenoids	Triterpene Saponin	C41H64O13	765.44	435.33	764.4347	[M+H]+	3	-	-	164279.5179999999	144966.03549999994	182266.7835000005	60337.006000000096	69100.69200000039	40249.80500000017	41869.79300000036	69518.66600000023	34645.172000000166	1462560.033000011	1432133.5154999888	1440109.4664999978	465508.37850000506	505730.63449999905	471158.8975000022	903840.002000008	721025.3865000069	586244.5435000032	364438.2374999969	430605.8989999983	426325.51099999796	-	-	-
3-Isopropyl-6-Methyl-4,6-Heptadienoic Acid*	Terpenoids	Monoterpenoids	C11H18O2	183.15	95.09	182.1307	[M+H]+	1	54557-55-0	-	71656.13499999965	66126.4395000005	32529.797999999784	82014.90750000048	139830.03149999958	119462.76799999966	132819.8910000003	79175.13049999968	96702.64700000071	836021.9944999941	901168.6545000084	806921.4155000009	1012245.2600000084	1002679.9215000005	874726.1924999991	1026895.0020000094	903966.9029999984	889559.1134999938	459877.424500001	405754.2389999996	448942.0899999975	-	-	-
Gypseatriol	Terpenoids	Sesquiterpenoids	C15H24O3	253.18	93.07	252.1725	[M+H]+	3	-	-	156048.88100000046	187463.43	151469.1364999999	141927.12099999972	184452.27649999922	142817.54550000114	243890.9494999997	300514.75400000025	228958.98900000012	762889.2984999942	683813.009499995	774548.0325000016	1348988.3390000006	1282531.4554999971	1336331.6394999991	784107.6754999945	684220.9929999977	703511.1809999982	421328.4504999977	388035.5070000031	470649.6409999986	-	-	-
Inuloxin D	Terpenoids	Sesquiterpenoids	C15H22O3	251.16	159.12	250.1569	[M+H]+	3	1418196-98-1	-	216425.1139999995	283313.1750000005	214528.70050000068	1820018.427500001	2135821.380499993	649339.5354999988	616881.8279999992	634946.114999999	571116.1750000006	6992744.973500023	6868434.9290000275	6950531.469999991	13721090.704000045	13193746.835499952	11717887.837000025	9293205.458499974	7735820.141000013	7843160.761500037	5257692.062499992	5307568.077499994	5060397.055000012	-	-	-
(3S,4aR,5R,6S)-6-hydroxy-4a,5-dimethyl-3-(prop-1-en-2-yl)-4,4a,5,6-tetrahydronaphthalen-2(3H)-one	Terpenoids	Sesquiterpenoids	C15H20O2	233.15	159.12	232.1463	[M+H]+	3	-	-	238240.6919999996	158928.19300000006	211757.0645000006	718815.062500003	1989187.3239999954	2020259.633499996	604645.4764999986	515993.11499999935	612484.7660000013	6574893.564500024	6404261.613500033	6499256.946499992	13969276.247500045	13298021.738999965	12128996.789000018	9133489.971499965	8178282.318500005	7438340.928000031	5075395.192499995	5312154.592499998	4933529.842500013	-	-	-
Hyperhubein H*	Terpenoids	Sesquiterpenoids	C21H36O7	401.25	135.12	400.2461	[M+H]+	2	-	-	6691.541699999986	6691.541699999986	6691.541699999986	33457.708499999935	47987.345999999845	49145.53249999997	160033.8884999997	89518.61249999977	123658.62199999962	599785.8655000015	648346.9784999981	605294.0219999998	278191.45550000016	411887.13550000073	350407.5165000007	621122.9780000028	381134.5685000009	481879.722000001	252860.4219999995	215246.566	328881.1809999993	-	-	-
4,5-bis(hydroxymethyl)-2,2,8-trimethyl-4,5,6,7,8,8a-hexahydro-1h-azulen-6-ol	Terpenoids	Sesquiterpenoids	C15H26O3	277.18	137.06	254.1882	[M+Na]+	3	-	-	114941.54800000065	68359.38199999958	63923.331000000195	247170.1914999991	212315.0924999989	117940.61499999867	181888.05000000048	84163.48449999944	115457.26100000006	951909.8674999991	856049.4095000002	982256.5289999971	1621937.712499999	1330376.7544999996	1313451.881499994	1292652.505000003	1024542.171	1032205.800999998	658469.9605	605450.1054999997	584055.9935000018	-	-	-
Heydenoic acid B	Terpenoids	Sesquiterpenoids	C15H22O3	251.16	159.12	250.1569	[M+H]+	3	-	-	221957.32499999925	196496.6079999999	207640.65100000086	1584781.4699999988	2004146.766999996	1737217.0394999934	652870.0419999984	567208.176999999	563460.5535000005	7145840.320500025	6565122.841000035	6920773.605999992	13285270.88000004	12906987.314999964	11854995.26500002	9424923.743499964	8075466.687000004	8073176.779500038	5319410.467999994	5211992.0395	4928055.286500013	-	-	-
5α,6α,7β,10β-11α,13-dihydro-4(15)-eudesmene-12,6-olide Tsoongiodendroonolide	Terpenoids	Sesquiterpenoids	C15H20O2	233.15	145.1	232.1463	[M+H]+	2	-	-	37120.365800000036	37120.365800000036	37120.365800000036	485226.2865000001	515880.0389999988	707762.9994999998	185601.82900000014	220821.0119999998	212392.30650000068	2339540.609500004	2445198.5995000107	2180682.090999996	4262140.2700000135	4304026.127999988	3601015.623000006	2892189.30249999	2516367.3940000013	2306645.98550001	1540397.659999999	1528685.458999999	1637560.2650000034	-	-	-
1β-hydroxy pterondontic acid	Terpenoids	Sesquiterpenoids	C15H22O3	251.16	81.07	250.1569	[M+H]+	3	-	-	643724.4154999978	211568.72850000093	362274.3820000007	2230346.141	2643752.171999992	2615388.4724999918	953427.8374999991	974588.755499999	943489.62	8746648.193000024	8856382.651000036	8824820.627999993	18761080.56450005	16855068.143499944	15768485.44050004	12725239.264999965	10557984.418000013	9991356.969000043	6967150.948499988	6850103.134499994	6912455.336000018	-	-	-
13(110)-Abeo-1,7(14),11-Chamigratriene-3,10-diol	Terpenoids	Sesquiterpenoids	C15H22O2	235.17	151.11	234.162	[M+H]+	1	389064-48-6	-	19299.229700000047	19299.229700000047	19299.229700000047	19299.229700000047	19299.229700000047	19299.229700000047	19299.229700000047	19299.229700000047	19299.229700000047	302899.5314999993	223194.35599999927	262467.6074999987	145018.09099999993	122127.92349999935	108363.8614999999	200827.75849999985	312547.96650000085	145406.91299999895	161032.84249999962	96496.14850000023	225264.8009999996	-	-	-
Secocrispiolide	Terpenoids	Sesquiterpenoids	C15H18O2	231.14	185.13	230.1307	[M+H]+	2	72776-46-6	-	69803.8265000004	82097.64149999985	73020.95400000043	127044.69349999964	83529.57249999978	41392.32499999997	167232.0959999997	199687.63000000038	76823.25949999952	550108.6470000022	523027.2259999972	628177.8769999986	543064.8459999979	559324.1505000007	518888.70250000025	944670.0780000013	560719.3460000004	636474.7665000067	201762.58499999982	284382.09849999845	312139.01700000186	-	-	-
Tricalysioside O	Terpenoids	Ditepenoids	C28H46O12	573.29	513.27	574.2989	[M-H]-	3	874332-47-5	-	10243.20479999996	10243.20479999996	10243.20479999996	10243.20479999996	10243.20479999996	10243.20479999996	10243.20479999996	10243.20479999996	10243.20479999996	165911.1175000007	158772.68499999994	175297.7575000003	72181.2340000004	51216.023999999794	73757.82100000049	129263.27900000016	103031.18800000039	91392.81949999988	63654.43799999978	71739.0505000002	65097.8609999999	-	-	-
Caesalpin J	Terpenoids	Sesquiterpenoids	C17H16O6	317.1	165.05	316.0947	[M+H]+	3	99217-67-1	-	184629.51149999985	228069.85549999983	366400.1099999999	36925.90229999997	36925.90229999997	36925.90229999997	912423.1749999986	707870.4980000011	884301.8415000021	507049.9349999986	401670.5639999998	286957.2465000004	233949.2459999997	266342.53850000026	186166.2225000001	310435.40500000014	280688.07200000004	238570.93250000046	458871.3344999996	436542.9479999999	405055.54849999945	-	-	-
11-methoxy viburtinal	Terpenoids	Monoterpenoids	C10H8O3	177.05	134.04	176.0473	[M+H]+	3	-	-	4869803.191599984	4869803.191599984	4869803.191599984	4869803.191599984	4869803.191599984	4869803.191599984	27089570.266500045	24349015.95799992	25757107.156499986	26940813.74249996	32134935.04450007	27160177.908000033	29570031.92700008	30574536.00599999	29293244.71700001	31629315.698500033	33138817.236500025	33077432.23849986	32774796.799999993	34146908.53799998	30674069.83250008	-	-	-
Cyperusol C	Terpenoids	Sesquiterpenoids	C15H26O2	239.2	109.1	238.1933	[M+H]+	3	-	-	46893.66000000009	46893.66000000009	46893.66000000009	46893.66000000009	46893.66000000009	46893.66000000009	361758.1265000014	352216.3965000012	375054.66050000075	458996.7095000004	551449.094	519308.9009999994	234468.30000000048	339059.8245000002	271408.49350000074	559060.7295000004	440267.07299999974	632856.0275000015	432137.6584999985	279249.32850000064	423580.3920000003	-	-	-
Swietenialide A	Terpenoids	Triterpene	C40H52O17	805.33	773.3	804.3205	[M+H]+	3	-	-	995391.4249999932	977911.0099999956	1100263.6110000052	586335.8770000004	227620.27899999966	356456.50050000096	905724.0255000044	919468.0705000077	900823.6454999972	4169497.009500023	4132935.7009999887	3836402.879000002	2643922.757499988	2175182.322499995	2028651.5634999943	3123474.807	2791943.1014999943	2693156.396500004	1400907.004499999	1679866.3615000031	1501068.6665000059	-	-	-
Suspensoside A	Terpenoids	Monoterpenoids	C16H26O9	361.15	155.11	362.1577	[M-H]-	3	-	-	215296.60000000105	244407.4939999996	272471.0164999999	79702.65950000021	78324.93949999992	166756.89649999986	287340.284500001	211106.6224999998	350343.29500000103	239844.70600000102	345626.7559999999	440857.12149999937	586388.5389999996	626987.6820000004	621248.3225000002	400077.4205000012	407155.20349999977	369689.9495000006	326269.7325000001	392701.1795	376618.8854999995	-	-	-
(+/-)-6-Hydroxy-3-oxo-alpha-ionol	Terpenoids	Monoterpenoids	C13H20O3	223.13	161.1	224.1412	[M-H]-	3	189351-15-3	C04166	230765.3409999996	204146.2405000005	236092.3774999999	162789.53300000017	177462.71349999993	169774.02749999982	116316.04350000012	73552.08099999996	88545.21150000015	924646.2249999995	775995.4499999998	1021841.4710000014	959694.9834999978	900400.7684999992	852130.554499999	1094798.5084999993	944138.187000001	897639.0375000027	640594.9369999991	405560.7940000011	403967.3469999993	-	C04166	-
[15-(1-Acetyloxy-2-methoxy-2-oxoethyl)-9-(furan-3-yl)-1-hydroxy-10,14,16,16-tetramethyl-7,18-dioxo-3,8-dioxapentacyclo[12.3.1.02,4.04,13.05,10]octadecan-17-yl]2-methylbut-2-enoate	Terpenoids	Terpene	C34H42O12	643.27	643.27	642.2676	[M+H]+	3	-	-	2317427.160500001	1794030.3484999996	1865461.032	1128523.2544999972	320104.78550000483	659512.4350000011	1309646.2350000015	2422242.6999999997	2543862.0189999933	4539126.6159999715	4529682.874499992	4924767.8894999605	4002383.048500022	3425078.948000017	3628513.076499993	2767142.30599999	3107620.8050000067	2744565.4250000296	1677947.4685000116	2935793.4609999927	2394522.6940000104	-	-	-
1-cyclohex-2-en-1-yl-1-phenylethanol	Terpenoids	Sesquiterpenoids	C14H18O	203.14	119.08	202.1358	[M+H]+	2	-	-	30417.57780000014	30417.57780000014	30417.57780000014	215263.9745000007	164838.4074999994	152856.8639999999	197212.03800000032	175824.1164999989	152087.88900000072	1072704.9015000034	1036759.8920000036	1487719.259000006	965199.7434999992	856640.9904999947	817014.0955000012	1056332.4574999977	1075374.8624999966	960676.1745000018	646608.154500001	411124.9864999977	532089.441499997	-	-	-
2,6,6-trimethyl-4-oxo-2-cyclohexen-1-carbaldehyde	Terpenoids	Monoterpenoids	C10H14O2	167.11	79.06	166.0994	[M+H]+	2	-	-	23895.530300000097	23895.530300000097	23895.530300000097	198231.59250000078	572953.9245000053	229098.6615000009	119477.6515000005	195031.88249999995	177849.48950000032	609983.2654999995	537994.6294999997	398604.456	1635134.8745000062	1514867.147499996	1315948.369499999	830811.4244999976	787940.4204999985	847644.1140000002	616462.3214999977	640717.9295000021	458332.7985000004	-	-	-
3-(3'-Hydroxybutyl)-2,4,4-trimethylcyclohexa-2,5-dienone malonyl glucoside	Terpenoids	Sesquiterpenoids	C22H32O10	457.2	133.1	456.199	[M+H]+	3	-	-	121786.29900000045	99937.91100000014	129082.5250000002	96144.03750000037	145986.36199999982	80080.6394999999	144133.16249999937	78249.76050000057	196196.2415	345330.95299999905	350271.7805000025	383109.80050000094	471827.8719999992	517934.2930000014	432696.47900000116	565635.4830000013	464540.03200000135	380202.3585000004	218461.7015	271568.0550000007	262504.8944999991	-	-	-
Dehydrochamaecynenol	Terpenoids	Sesquiterpenoids	C14H18O	203.14	105.07	202.1358	[M+H]+	2	20489-25-2	-	52837.0713	52837.0713	52837.0713	308557.13500000216	309353.8629999998	264185.3565	52837.0713	52837.0713	52837.0713	1694194.0150000018	1343319.659500002	1467700.130000009	1235784.1795000015	1191326.0049999943	1117347.404000002	993799.0634999974	860462.1884999953	882375.0530000031	640475.6140000024	609682.2194999962	736084.4769999981	-	-	-
Septemlobin D	Terpenoids	Sesquiterpenoids	C18H32O4	313.24	135.12	312.2301	[M+H]+	3	-	-	123999.94600000055	213425.29899999977	160667.21950000108	1318704.529500006	1971934.8995000063	1375588.310000007	336165.176000002	344795.1065000029	311392.4810000013	1445743.418499994	2314463.2070000004	1276017.2345000063	6333068.13700004	6139939.451499987	5890227.500999976	3533775.4129999913	3074582.362499996	2799537.9925000174	2183921.0384999947	1968933.8859999955	2187270.490500008	-	-	-
Glucosyl 6,9-dihydroxydec-4-enoic acid	Terpenoids	Monoterpenoids	C16H28O9	363.17	201.11	364.1733	[M-H]-	1	-	-	1084661.3185000005	1211988.2030000011	1110351.547500001	553791.2925000007	630886.8005000011	632202.8425000003	1845117.845999994	1994052.655499997	2005747.393499997	1928932.6135000042	1844807.9920000015	2022083.2869999988	2445226.0460000043	2359187.123000001	2242462.2374999947	2190114.8649999993	2020118.1399999969	2134059.0874999957	1496840.4794999943	1578317.9290000002	1553629.987499999	-	-	-
Soyasapogenol B	Terpenoids	Triterpene	C30H50O3	457.37	375.29	458.376	[M-H]-	3	595-15-3	C08980	516012.9710000005	463065.9564999974	613644.292999999	363926.1464999989	317759.7099999993	321277.0245000007	720432.5134999941	755678.1909999918	946133.7579999879	1502867.2384999932	1456630.4624999969	1833495.3790000046	1348481.903499989	1303718.3354999986	1139225.1365000007	1646161.1999999997	1693783.9535000038	1683808.4529999956	654060.5964999987	910041.8545000051	1138487.3184999942	-	C08980	-
5-[(1S)-1-hydroxy-2,6,6-trimethyl-4-oxocyclohex-2-en-1-yl]-3-methylpenta-2,4-dienoic acid*	Terpenoids	Sesquiterpenoids	C15H20O4	265.14	187.11	264.1362	[M+H]+	3	-	-	413456.7534999947	371725.9659999999	375392.3794999968	650998.7819999985	494191.15349999495	538948.2084999984	470844.44850000157	359978.8325000028	380968.12399999826	961116.3500000092	706830.2795000045	667544.8444999992	2141661.00349998	2153176.3730000067	1868634.645999989	2031190.727000016	1406418.0039999885	1516355.4730000054	986044.8010000036	966246.3169999943	1114877.560499999	-	-	-
[2R-(2Alpha,4Aalpha,5Beta,8Abeta)]-Decahydro-5-Hydroxy-4A-Methyl-A,8-Bis(Methylene)-2-Naphthaleneacetic Acid	Terpenoids	Sesquiterpenoids	C15H22O3	251.16	187.15	250.1569	[M+H]+	3	-	-	9422.615299999981	9422.615299999981	9422.615299999981	182611.5845	333461.4999999997	308813.8324999995	47113.076499999916	82171.10150000034	103159.27200000029	789094.673000003	615060.8415000066	640405.3410000022	1072791.5764999962	963095.3940000013	964980.175500002	862028.0989999986	745258.2694999988	657795.2920000079	396285.15700000006	453096.1044999999	408031.5675000023	-	-	-
beta-Pinguisenediol	Terpenoids	Sesquiterpenoids	C15H24O2	237.18	107.09	236.1776	[M+H]+	2	73020-88-9	-	21322.545199999968	21322.545199999968	21322.545199999968	106612.72599999985	219182.09600000022	253807.25549999878	21322.545199999968	21322.545199999968	21322.545199999968	313657.542000002	425602.8315000017	315714.51549999963	693995.2080000057	738743.4550000011	651701.6479999989	676183.6099999974	596118.7159999977	538380.4180000019	422888.1094999999	360142.1810000002	397625.5215	-	-	-
1,4,4,7a-tetramethyl-2,4,5,7a-tetrahydro-1H-inden-2-one	Terpenoids	Sesquiterpenoids	C13H18O	191.14	133.1	190.1358	[M+H]+	1	-	-	623082.029000005	500036.7969999996	604369.5614999994	546142.7709999993	339759.04050000035	569046.1599999957	771449.251500002	571703.2470000016	607315.5909999986	3321219.0939999935	1481546.1590000042	3657393.530999994	1753366.8625000191	1712718.0549999918	1750322.4995000032	1365467.9700000049	1361458.0630000066	2853564.2994999886	2093912.823000004	1072738.6419999944	2279188.334499997	-	-	-
(3R)-3-[(2R)-1,2-dihydroxypropan-2-yl]-6,10-dimethylspiro[4.5]deca-6,9-dien-8-one	Terpenoids	Sesquiterpenoids	C15H22O3	251.16	131.09	250.1569	[M+H]+	2	-	-	454873.8040000016	515487.0985000014	224220.7330000007	197719.94450000054	490368.2935000011	223283.52350000077	403952.5009999989	350516.5514999981	406848.37100000103	1214833.8750000007	1213558.6915000028	1486823.9035000068	1054217.6554999978	1165082.0125000004	974271.0639999995	1303048.7969999986	1279138.2715000021	1275658.626500002	706650.4805000003	686949.0764999989	820839.9625000018	-	-	-
Chloranthalic acid	Terpenoids	Sesquiterpenoids	C15H22O4	265.14	221.15	266.1518	[M-H]-	2	-	-	1282.6513	1282.6513	1282.6513	46179.891000000236	45825.716500000075	50951.69700000026	10007.551499999903	6413.2565	13701.39449999996	88100.15050000002	83730.90300000044	110620.17800000019	174915.33800000008	160396.0829999994	155604.47549999924	146783.52249999967	128659.18950000026	107781.60299999984	62824.52149999952	66869.84149999969	78116.2190000002	-	-	-
2-Hydroxy-2,10,10-trimethyl-3-oxotricyclo[6.3.0.01,5]undec-6-ene-6-carboxylic acid*	Terpenoids	Sesquiterpenoids	C15H20O4	265.14	187.11	264.1362	[M+H]+	3	-	-	440910.2234999951	484632.82	371698.21049999725	658885.7869999969	678068.531499995	655137.0614999972	598715.8625000019	435609.77950000303	435766.36049999774	881738.9525000084	669355.9075000039	631568.02	2440367.3524999768	2467612.4880000064	1928130.1699999871	2059919.0785000164	1466262.8694999863	1717510.3525000054	905805.7850000041	1027711.2814999943	1143263.2404999994	-	-	-
Norsesquibenihiol	Terpenoids	Sesquiterpenoids	C14H18O	203.14	119.08	202.1358	[M+H]+	3	164124-40-7	-	34294.39980000015	34294.39980000015	34294.39980000015	225186.46800000136	223683.11249999984	249154.69249999995	176379.46600000007	322647.5649999989	171471.99900000074	1310291.7989999994	704923.5210000004	1204555.783000005	810774.0890000006	905760.3514999971	659971.9290000009	1245052.4479999968	671531.1304999954	917560.569000002	437031.63350000186	490235.48249999655	453013.41149999853	-	-	-
3-(3'-Hydroxybutyl)-2,4,4-trimethylcyclohexa-2,5-dienone glucoside	Terpenoids	Sesquiterpenoids	C19H30O7	371.21	133.1	370.1986	[M+H]+	3	-	-	91454.58100000065	103758.97900000004	111747.06899999996	107851.88899999988	102527.53800000019	96882.91699999924	88712.98750000016	103849.70700000039	115571.14449999991	509673.2805	373442.94199999893	397348.91100000154	233207.07300000047	509749.5334999998	296818.73650000023	441229.7979999975	412755.29000000044	368146.1434999997	233945.38700000054	229360.2034999982	274136.7120000005	-	-	-
3,7-Dimethylocta-2,6-Diene-1,4-Diol 1-O-Beta-D-Glucopyranoside	Terpenoids	Monoterpenoids	C16H28O7	391.2	161.05	332.1835	[M+CH3COO]-	2	-	-	210798.49449999968	240661.3000000003	226238.47149999987	176686.074	208967.24550000016	163774.91750000019	287747.08149999985	299942.56150000176	262413.8335000007	1237765.7759999977	958016.908000001	1081967.1220000042	619089.919499998	515422.6844999986	577972.046500002	980746.7290000007	859585.3949999972	993028.102000004	568508.6915000032	540082.6029999992	565338.8039999993	-	-	-
12,14-Dihydroxy-3(15),6-Caryophylladien-8-one	Terpenoids	Sesquiterpenoids	C15H22O3	251.16	135.08	250.1569	[M+H]+	1	-	-	256251.80950000137	396723.20700000064	409224.9884999995	571603.4445000003	334393.5530000009	323093.4844999998	512288.05199999845	510555.7229999984	462612.02050000045	1049016.1940000015	1062868.2509999992	1095653.2530000058	1432572.288999996	1319932.786499999	1047794.9695000019	1318022.3129999996	1055119.0720000034	1302920.6139999996	831194.2460000026	669991.9529999971	684097.6050000009	-	-	-
Abrisapogenol J	Terpenoids	Triterpene	C30H48O3	457.36	439.35	456.3603	[M+H]+	2	135308-91-7	-	4464942.310999974	4276465.447499975	4187216.535999988	4768414.648000015	5412907.438000023	5861559.097499989	5692300.304000008	6698052.944500062	6260256.9815000165	1805538.599499979	1912210.285499993	1537699.7810000004	2022616.020500001	1553597.4209999854	1493873.4400000044	1841078.2855000088	1332896.0769999782	1071567.8754999954	3468262.7439999892	3454443.182499984	3081179.0724999537	-	-	-
Rubinic acid*	Terpenoids	Triterpene	C30H46O4	471.34	425.34	470.3396	[M+H]+	1	94662-96-1	-	1513822.652000001	1098972.101500001	1171426.927499998	1301749.8864999998	1527447.869500003	1677678.032000006	1814816.0050000013	1657365.6514999943	1855685.797999998	484492.35749999975	411972.59800000454	334449.2680000052	458614.0679999971	387539.67150000075	576055.6490000014	277627.0034999987	493673.1055000029	354172.5874999993	909437.9109999931	965328.5739999936	869605.0469999992	-	-	-
13-Nor-1(10),11-Aristoladiene	Terpenoids	Sesquiterpenoids	C14H20	189.16	133.1	188.1565	[M+H]+	1	602278-91-1	-	6018636.746000027	4986176.200999991	3192531.4845000017	3244855.6330000027	3094265.636499998	3540100.7465000106	6885133.92849997	6862724.452500078	5320188.07549999	727263.216999996	793331.5900000007	631503.3775000011	1203788.1940000001	1043005.1314999977	865984.4970000049	1124896.153500008	1173693.6189999941	1063978.8424999977	3385870.5245000036	3581230.2610000093	3298953.3895000056	-	-	-
21,25-Epoxy-23,24-Dihydroxycycloartan-3-one	Terpenoids	Triterpene	C30H48O4	473.36	437.34	472.3553	[M+H]+	2	1714117-85-7	-	167726.6784999998	202384.02600000132	138560.1030000006	188684.92849999745	241605.82649999962	164723.96800000052	349052.1460000006	133153.7504999991	258481.8319999977	66759.62999999974	16872.30499999988	32290.75800000016	49702.85850000091	62425.670500000735	74621.60499999997	61961.060000000936	42578.232500000384	47186.988499999374	126415.57349999953	123197.26049999955	107347.1475	-	-	-
2-methyl-6-(4-methylphenyl)hept-2-enoic acid	Terpenoids	Sesquiterpenoids	C15H20O2	233.15	187.15	232.1463	[M+H]+	2	-	-	685453.8365000046	714602.1110000003	782084.0254999916	779058.3934999956	823562.3294999956	943392.7579999898	1151739.068999988	1018014.7279999936	1354604.2194999913	549970.7789999996	453261.95349999826	500198.6810000002	212551.13850000003	336376.9564999995	237736.2614999993	513415.2354999998	371828.9720000007	401410.1155000025	633014.5855000017	689798.6460000061	698515.0335000013	-	-	-
1-[(4As)-4A,8-Dimethyl-4,5,6,7-Tetrahydro-3H-Naphthalen-2-Yl]Ethanone	Terpenoids	Sesquiterpenoids	C14H20O	205.16	145.1	204.1514	[M+H]+	1	-	-	4164847.395000037	5662011.334499993	6066564.074500001	2602145.8644999964	2501723.9455000157	2552177.290500011	6427695.155999977	7220992.693000056	5203381.4334999835	585215.0164999956	393814.4305000012	451034.4645000029	785841.1010000014	795234.4505	706246.671500006	891864.7670000049	715254.0284999977	766737.3335000006	3289678.05249999	3153486.111500021	2784608.585500002	-	-	-
3-Hydroxy-24-methylene-9,19-cyclolanostan-26-oic acid (Ambolic acid)	Terpenoids	Triterpene	C31H50O3	469.37	469.37	470.376	[M-H]-	3	13878-93-8	-	878479.2665000015	537137.5934999961	599222.4585000011	472409.8214999961	657171.7919999993	730683.6959999966	632078.0654999996	793818.0070000001	806138.3574999905	227464.73249999929	476812.6439999973	339377.1525000025	205230.91699999868	164468.8744999996	164669.50350000052	187367.94049999944	157689.14650000026	198212.69900000023	588689.9275000042	675528.8765000093	456193.7109999948	-	-	-
Isomacedonic Acid*	Terpenoids	Triterpene	C30H46O4	471.35	425.34	470.3396	[M+H]+	1	32772-00-2	-	1117072.4709999976	1147130.9360000035	1000400.4619999956	1140330.8865000007	1615044.0160000003	1681825.8390000032	1858233.009999997	1538522.2239999971	1701786.5229999917	313309.0160000006	348716.59400000423	393917.04600000294	443521.4329999974	477235.6179999994	352835.3615000003	501619.0535000008	455323.4644999978	297435.2689999986	955226.1799999928	1098010.4169999957	959448.5064999949	-	-	-
Isoceanothic acid	Terpenoids	Triterpene	C30H46O5	485.33	423.33	486.3345	[M-H]-	3	-	-	3735955.9694999824	3250066.81650002	3486765.2509999643	4241658.799000016	5136344.933999955	4631468.179499984	6358305.098500019	5883480.2109999815	6644410.944999991	1153086.2465000078	1090125.0080000013	1349515.7345000007	1586466.131499984	1407298.2914999807	975272.1005000052	1242947.808999995	1081527.1080000016	1116675.0170000107	3488720.0924999723	3510579.6899999883	3674516.8414999987	-	-	-
19-Hydroxyursolic acid	Terpenoids	Triterpene	C30H48O4	473.36	205.16	472.3553	[M+H]+	1	-	-	2178321.0895000147	2332728.3785000024	1713447.313000002	937742.6125000012	830150.4280000068	1129577.8919999995	2765167.2814999963	2370052.9449999863	1914522.9229999932	240933.55849999763	218764.25000000122	285473.2730000025	265107.81850000075	296249.1545000009	257311.21750000445	361018.29550000327	259770.2359999991	238516.00550000046	1237019.4579999952	1356748.1140000143	1051454.707999995	-	-	-
2,19-Dihydroxy-3-oxours-12-en-28-oic acid	Terpenoids	Triterpene	C30H46O5	485.33	485.33	486.3345	[M-H]-	3	176983-21-4	-	115278398.08999965	101846487.43900087	107977600.10649896	111192414.50450005	130117814.59199946	116703394.18200001	170910084.92950058	166688145.849	182529187.34100017	27762275.801500205	27840737.40850005	34178472.64450003	37219912.429499626	31988315.01099949	24502110.57950017	32514488.09849987	27985146.55249998	27908129.23300029	99816369.09299922	106916141.48549972	110250750.76450014	-	CM03172	MetMap175
Virgatic acid	Terpenoids	Triterpene	C30H46O4	471.35	471.35	470.3396	[M+H]+	2	14356-51-5	-	31891336.15300004	29637961.86000008	29721957.567000125	39025964.1785002	50144883.76699994	48573004.74049992	56312664.74349991	69326466.74250026	63422503.24649991	9573882.443000035	10004154.10800017	10105433.765500087	12674213.560999935	11951436.862000093	10926692.9340001	11378100.041499956	9036715.745000103	8313268.595999982	28860339.01400004	29956687.72449985	29840278.08450018	-	-	-
Aceriphyllic Acid B	Terpenoids	Triterpene	C30H48O4	473.36	191.18	472.3553	[M+H]+	3	461044-02-0	-	938454.12949999	1039080.3805000059	1299721.5670000114	889867.0650000026	707133.4825000012	688502.5979999937	1425170.8114999966	1264420.1675000028	1211974.2730000005	156038.44799999983	203238.27500000078	173874.42399999965	205340.0334999989	181177.74100000047	192863.01400000122	201931.53400000028	170551.22100000177	158514.14050000024	575013.1059999999	648889.9210000015	630912.7599999981	-	-	-
2-Carboxy-3-hydroxy-A(1)-norlupan-20(29)-en-28-oic acid (Ceanothic acid)	Terpenoids	Triterpene	C30H46O5	485.33	467.32	486.3345	[M-H]-	2	21302-79-4	-	17756475.512999967	15369160.716500092	15962685.49399986	17362412.611000046	19621046.51250003	18275944.914000027	27589924.706000093	26658378.34899996	28946483.28900017	3906567.02100003	3849615.540000013	4794602.030500018	5074888.923499955	4672257.473499922	3392344.622500026	4534502.143499982	3962794.083999992	4002428.707000047	15820579.06399989	15448323.779499983	16445927.370500054	-	-	-
3beta-Hydroxyatractylon	Terpenoids	Sesquiterpenoids	C15H20O2	233.15	187.15	232.1463	[M+H]+	2	-	C17884	697772.316000003	627307.6490000024	644498.3004999943	894806.5554999977	825745.8814999933	777088.6944999888	921726.7554999895	1274736.7944999877	960682.6419999958	263110.7334999986	275364.4049999973	222443.3569999996	199335.17249999905	194607.18599999847	191506.37949999992	121783.26749999894	247376.10449999923	197542.76850000108	759179.6480000019	719753.5980000072	607897.7529999986	-	C17884	-
2,3-Dihydroxy-12,20(30)-Ursadien-28-Oic Acid*	Terpenoids	Triterpene	C30H46O4	471.35	201.16	470.3396	[M+H]+	1	-	-	1833763.2040000241	1634396.8690000025	1280156.0514999959	1114242.3715000092	1422757.4380000022	1516146.61500002	2954686.3145000283	2725652.1225000126	2543217.1594999945	650320.5034999985	611722.9275000046	621971.0660000043	307260.61750000354	307097.3764999986	333799.3259999999	539714.4540000003	447622.33449999796	446571.9369999988	1536977.8720000042	1562994.6024999968	1457337.203999994	-	-	-
2,3,19-Trihydroxyurs-12-en-23-formyl-28-oic Acid	Terpenoids	Triterpene	C30H46O6	501.32	421.31	502.3294	[M-H]-	1	-	-	86244.74150000028	59077.718999999655	72067.24550000012	132525.56849999982	188467.94050000078	141330.0610000004	267185.10899999965	304830.19300000137	299757.59349999897	39228.84899999987	48993.353500000114	44354.609499999715	37882.59800000022	31867.741000000096	34347.46399999978	55310.70800000023	47009.386500000175	43380.53000000014	125545.3224999998	119095.90999999955	121368.8554999999	-	-	-
3,23-Dihydroxyolean-12-en-28-oic acid (Hederagenin)*	Terpenoids	Triterpene	C30H48O4	471.35	471.35	472.3553	[M-H]-	1	465-99-6	-	45666064.41849969	35739562.37949993	42262026.64050027	39376001.98699983	39707451.085499786	33793376.40250019	67198051.35749999	54416380.96399994	63783689.25599984	5651325.716999945	5242295.846500045	7031730.318499968	9446974.812000014	8343385.875499944	7166378.147499978	8391155.248500004	7753986.653999917	6771566.302999951	33546583.241500005	43464534.056999795	39782940.06799994	-	-	-
2,3-Dihydroxyurs-12,18-dien-28-oic acid*	Terpenoids	Triterpene	C30H46O4	469.33	423.33	470.3396	[M-H]-	1	-	-	101818.11750000018	94620.65900000006	104664.49300000006	186062.70499999946	206076.2900000013	203348.569000001	168339.2489999969	139877.25049999953	172461.85999999734	30346.49050000004	34426.624500000216	27680.61749999967	51227.37349999997	39562.30850000016	40631.87150000021	34790.403499999935	26892.25100000002	31996.74399999985	104881.56350000066	99543.07550000004	94716.08950000064	-	-	-
16,23:16,30-Diepoxydammar-24-ene-3,20-diol (Jujubogenin)*	Terpenoids	Triterpene	C30H48O4	471.35	471.34	472.3553	[M-H]-	1	54815-36-0	-	47001911.09699969	38417329.01249983	44248816.69500025	41584346.11499982	41523724.5429998	36223174.08500031	63786765.233500406	57920487.02849997	67797306.79849975	5860506.04049994	6165429.801000005	7355050.596499964	9756597.841000007	8622165.111499935	7522570.253499975	7765457.792499983	8460595.012999881	7623860.9554999275	36389209.71099996	44642324.78849977	47414662.3660005	-	-	-
3-Hydroxy-29(or30)-al-olean-12-en-28-oic acid*	Terpenoids	Triterpene	C30H46O4	471.35	201.16	470.3396	[M+H]+	1	-	-	721848.0600000026	579142.2480000011	689384.2115000021	496529.75199999975	395041.3745	628282.0185000002	767626.7674999944	665195.5770000024	434750.40300000383	185576.66900000122	142778.90050000232	118306.61050000096	140256.3459999997	111138.42749999983	69267.89599999988	119039.44499999905	137259.66400000273	131849.73699999973	515150.2480000017	443849.1614999979	468728.6000000038	-	-	-
2,3-Dihydroxy-5(6),12(13)-diene-ursolic acid*	Terpenoids	Triterpene	C30H46O4	469.33	423.33	470.3396	[M-H]-	1	-	-	104142.36799999977	98419.76049999992	99367.0755	171786.80199999938	216486.35600000204	220273.35550000102	168728.10499999687	162355.83199999956	177559.3324999972	26799.311500000353	33674.37350000023	38473.590499999504	47784.2315	42772.20500000008	36288.30050000016	37972.77450000014	32696.007	33072.978499999685	107846.69450000052	100953.85249999963	93996.19150000052	-	-	-
2,3-Dihydroxyoleana-11,13(18)-dien-28-oic acid (Camaldulenic acid)	Terpenoids	Triterpene	C30H46O4	469.33	469.33	470.3396	[M-H]-	1	71850-15-2	-	3693468.891500002	3377648.790499997	3622031.2504999973	5506357.660999989	6374845.520000071	6049047.853000012	4927989.135499912	4827008.935499985	5603926.2434999375	1110439.9545000065	895835.4810000105	1295853.5294999888	1415524.9149999982	1161032.1735000026	1052811.6560000041	1172588.3184999968	999194.6259999998	936075.3404999943	3169050.890000009	3341987.804000013	3459688.741000025	-	-	-
2,3-Dihydroxylup-20(29)-en-28-oic acid*	Terpenoids	Triterpene	C30H46O4	471.34	201.16	470.3396	[M+H]+	1	-	-	761942.4734999995	621231.7904999949	771146.2429999996	546720.8259999979	575737.0960000015	620166.0765000018	1540971.864999997	1495939.1915000053	1841645.5914999887	109344.16519999957	109344.16519999957	109344.16519999957	109344.16519999957	109344.16519999957	109344.16519999957	109344.16519999957	109344.16519999957	109344.16519999957	765654.3599999994	936266.1454999913	659708.6490000009	-	-	-
Cashmirol B*	Terpenoids	Triterpene	C30H46O4	471.34	407.33	470.3396	[M+H]+	1	1245786-28-0	-	6507505.273500033	5480756.3970000185	5111083.477500017	4439121.307499983	4887088.561999988	5162338.169499993	7329827.344000042	8214998.916999951	7619333.788499985	543640.4334999991	571397.5364999967	491678.7244999989	853285.340500002	938339.3205000036	906159.8820000036	1016476.7335000087	812780.0300000011	887941.3729999913	4154817.024000016	4338231.309999996	3661965.656499995	-	-	-
2,3-Dihydroxyurs-12,18-dien-28-oic acid (Goreishic Acid I)*	Terpenoids	Triterpene	C30H46O4	471.35	201.16	470.3396	[M+H]+	1	129058-59-9	-	821099.2984999996	629385.7774999981	1007821.682000002	526794.2464999971	609541.083000001	622193.3045000003	1879726.4089999974	1415072.1530000037	1857553.2544999882	105358.84929999943	105358.84929999943	105358.84929999943	105358.84929999943	105358.84929999943	105358.84929999943	105358.84929999943	105358.84929999943	105358.84929999943	730144.3534999995	739621.645999994	701361.4920000011	-	-	-
Santalal	Terpenoids	Sesquiterpenoids	C15H22O	219.17	145.1	218.1671	[M+H]+	2	59331-83-8	-	437458.3535000043	365668.1870000049	376548.5850000013	372659.04299999983	352654.90100000077	351644.9810000004	761859.3315000054	549462.1410000012	557344.6129999997	10262.183800000059	10262.183800000059	10262.183800000059	64260.53600000017	51310.9190000003	76779.7700000008	98305.39400000166	67189.27250000034	61270.39149999968	351073.7209999985	320954.7660000005	491145.6719999992	-	-	-
Cabraleahydroxylactone acetate	Terpenoids	Triterpene	C29H46O4	459.35	165.09	458.3396	[M+H]+	3	35833-70-6	-	190667.3260000001	133682.90349999987	124297.24850000057	54303.971999999834	48817.41750000039	64355.9269999997	130227.30300000052	117849.35799999953	147630.12499999974	9763.483500000078	9763.483500000078	9763.483500000078	9763.483500000078	9763.483500000078	9763.483500000078	9763.483500000078	9763.483500000078	9763.483500000078	55745.84749999988	51457.30150000038	64005.756499999945	-	-	-
3-Hydroxy-11-oxours-12-en-28-oic acid (11-Keto-ursolic acid)	Terpenoids	Triterpene	C30H46O4	471.35	453.34	470.3396	[M+H]+	1	105870-59-5	-	1167569.9300000002	1085253.5415000014	839728.8779999997	806783.3915000069	799297.156999993	981652.4194999952	1709594.020000003	1795888.2200000142	1801628.6769999885	145457.30730000098	145457.30730000098	145457.30730000098	145457.30730000098	145457.30730000098	145457.30730000098	145457.30730000098	145457.30730000098	145457.30730000098	948530.8895000005	996160.3324999996	727286.5365000048	-	CM03158	MetMap175
p-Coumaroyleuscaphic acid	Terpenoids	Triterpene	C39H54O6	619.3993	437.34	618.3919999999999	[M+H]+	2	-	-	96092.56800000044	78966.6735000014	95049.88299999948	64687.47700000022	86854.33200000023	56249.93300000125	92221.94500000123	145509.13849999994	115505.99550000108	11249.98660000025	11249.98660000025	11249.98660000025	11249.98660000025	11249.98660000025	11249.98660000025	11249.98660000025	11249.98660000025	11249.98660000025	60197.036499999616	56842.175	82446.5614999996	-	-	-
6-Hydroxy-lupane-20(29)-en-3-one-28-oic acid*	Terpenoids	Triterpene	C30H46O4	471.35	407.33	470.3396	[M+H]+	1	-	-	4941852.499999985	4346907.360000028	5802591.755500019	3978435.4184999927	5289005.356000016	5221725.624500022	9226089.906500064	4152449.462000016	6921770.05500005	499841.54049999814	523371.6754999978	503197.96549999615	800464.3939999947	862101.0325000037	619008.9895000027	1066539.6315000085	739125.8930000024	873316.4370000002	4158184.114499983	4154546.1704999683	3849270.9784999983	-	CM03058	MetMap176
3Î²-O-Trans-P-Coumaroylmaslinic Acid	Terpenoids	Triterpene Saponin	C39H54O6	619.4	455.35	618.3919999999999	[M+H]+	1	-	-	171325.14900000187	170762.3850000006	133258.82099999944	135936.68050000086	96728.69049999949	120379.2380000002	266902.649000001	178060.21349999824	145306.94300000087	18290.145000000342	18290.145000000342	18290.145000000342	18290.145000000342	18290.145000000342	18290.145000000342	18290.145000000342	18290.145000000342	18290.145000000342	115360.18800000116	91450.7250000017	189052.46000000145	-	-	-
Lupane-20(29)-en-3-on-28-oic acid	Terpenoids	Triterpene	C30H46O3	455.35	437.35	454.3447	[M+H]+	3	-	-	1312042.3705000049	1394670.7984999935	1305944.5385000005	1372853.983500003	445139.26700000005	1095948.895000001	431579.45950000064	294403.8780000004	1284058.2240000046	161232.9265000003	140789.59349999856	140024.33049999975	193709.2510000009	116572.76199999965	131803.0665	153615.37000000145	126004.94850000012	83808.19899999996	1115624.2340000044	1182031.0399999984	1321711.344000003	-	CM03054	MetMap176
3-p-Coumaroyloxy-2-hydroxyurs-12,18-dien-28-oic acid (Guajavanoic acid)	Terpenoids	Triterpene	C39H52O6	617.38	435.32	616.3764	[M+H]+	3	-	-	200287.42099999828	151522.1875000009	167330.7975000025	179081.98150000157	183599.32249999922	212388.25150000225	305331.6239999994	318343.2480000018	364962.1460000017	28920.896499999923	28920.896499999923	28920.896499999923	28920.896499999923	28920.896499999923	28920.896499999923	28920.896499999923	28920.896499999923	28920.896499999923	162173.4154999982	144604.4824999996	166912.01749999946	-	-	-
3,20-Dihydroxyurs-21-en-28-oic acid (Oleanderic acid)	Terpenoids	Triterpene	C30H48O4	473.36	427.36	472.3553	[M+H]+	2	-	-	1155630.7795000076	889519.5389999844	858624.3964999993	870066.790499993	1374233.4675000126	1636637.1500000104	1777726.4710000018	1644809.0194999937	1749839.2560000054	135328.72649999915	132339.77250000072	204709.97649999984	217163.6759999964	180952.9125000016	184226.19749999762	111722.74700000066	110415.74250000053	128305.32300000126	688314.5955000202	787462.0625000006	831454.5690000051	-	-	-
Zizyberanalic acid	Terpenoids	Triterpene	C30H46O4	471.35	425.34	470.3396	[M+H]+	3	-	-	3463225.1800000262	2971839.7360000038	2788672.7540000062	2297287.310999989	3059986.290499989	2517581.0539999967	4410311.51150001	4023647.998499992	3888332.0900000073	269574.819499999	239374.87149999922	271897.2140000017	440256.32850000117	397632.89350000245	343661.4095000014	415984.20500000275	385345.34200000117	446990.2889999979	1954124.7105000017	2437428.1544999974	2273924.9714999897	-	-	-
7-Epineovibsanin D	Terpenoids	Ditepenoids	C26H38O7	463.27	185.11	462.2618	[M+H]+	3	-	-	20463.31399999996	18897.51149999999	26052.378499999948	29080.23450000024	26865.770499999828	19705.184999999925	153751.67299999995	160559.68200000035	116392.23250000153	3779.5022999999983	3779.5022999999983	3779.5022999999983	3779.5022999999983	3779.5022999999983	3779.5022999999983	3779.5022999999983	3779.5022999999983	3779.5022999999983	39085.59650000009	60657.814999999675	22648.015500000143	-	-	-
3-Oxo-1,12-Oleanadien-30-Oic Acid	Terpenoids	Triterpene	C30H44O3	453.34	407.33	452.329	[M+H]+	2	51984-82-8	-	19285220.393500093	17226931.922000047	17712701.59600005	13165849.599499935	15464280.796500027	16247159.96599996	25932063.91050007	23159010.64949989	23065724.432000063	1420652.9394999952	1306430.3644999969	1472338.1814999986	2399835.321000009	2225963.0020000082	2053810.699000011	2483656.203500017	2330361.502500007	2239973.9199999925	13477092.485500025	13622176.118999975	14709633.44100001	-	-	-
3-O-p-Coumaroylrotundic acid	Terpenoids	Triterpene	C39H54O7	635.39	147.04	634.387	[M+H]+	1	-	-	398263.84449999686	195330.3000000016	211184.7735000029	274904.95250000164	242302.65749999922	241122.2110000027	361136.44900000026	318197.05100000004	544842.4910000032	10383.739499999965	12258.218999999832	22404.85350000006	30099.272500000123	46162.908000000345	34410.298500000266	25067.316500000034	26600.88300000016	25664.59150000037	151501.30849999926	200487.83649999805	137095.95199999982	-	-	-
Citrullonol	Terpenoids	Triterpene	C30H42O2	435.33	201.16	434.3185	[M+H]+	3	59741-85-4	-	6604696.354000025	5529815.507000008	5773432.226500024	4300226.516999986	5238874.425500008	5418263.8314999975	9393796.436000027	8517073.939499967	8598596.039500024	491572.95850000024	491153.0744999981	496129.896999999	734458.1874999997	742117.395000002	699495.8805000032	927869.499000004	805831.6250000013	714202.6319999973	4835587.091999996	5028365.315500003	4767649.850499997	-	-	-
Ent-16beta-Methoxy-19-Kauranoic Acid	Terpenoids	Ditepenoids	C21H34O3	335.26	81.07	334.2503	[M+H]+	3	38308-35-9	-	1301376.6289999983	1083216.4899999965	927251.0704999877	1363719.1200000015	1352846.366500002	1196490.3809999914	2419897.043500002	2201954.073499987	2695248.6395000285	185450.2140999975	185450.2140999975	185450.2140999975	185450.2140999975	185450.2140999975	185450.2140999975	185450.2140999975	185450.2140999975	185450.2140999975	1016021.0849999976	1214314.1629999955	1164190.652500006	-	-	-
Trans-Karenin*	Terpenoids	Triterpene Saponin	C39H54O6	619.4	437.34	618.3919999999999	[M+H]+	2	165171-16-4	-	67418.78699999991	48315.62850000039	47738.203999999954	37250.82150000002	49574.807500000046	62747.4350000011	79018.04900000032	64323.405000000166	86513.70649999872	7087.649099999896	7087.649099999896	7087.649099999896	7087.649099999896	7087.649099999896	7087.649099999896	7087.649099999896	7087.649099999896	7087.649099999896	35438.24549999948	43463.95549999977	46829.78649999977	-	-	-
1,3,5,7(14),10-Bisabolapentaene	Terpenoids	Sesquiterpenoids	C15H20	201.16	145.1	200.1565	[M+H]+	1	4999-58-0	-	1352103.03600001	1331336.1055000036	1477252.3270000063	609443.7329999933	958099.3439999977	935283.9714999972	1553148.1955000118	1479056.2794999897	1544579.7499999972	88419.05649999922	103672.97450000033	70983.03700000043	105127.85900000269	131518.39450000075	116862.0820000008	185799.08700000172	175323.79900000128	95650.92050000065	982435.6144999977	1187207.6664999966	757916.7504999995	-	-	-
23-Hydroxy-3-oxoolean-12-en-28-oic acid (Hederagonic acid)	Terpenoids	Triterpene	C30H46O4	469.33	439.32	470.3396	[M-H]-	1	466-01-3	-	419269.6450000017	365946.78249999904	365108.1139999989	389508.3004999987	483950.0040000094	435938.68599999783	372583.5894999918	386645.0569999992	469473.7139999975	83543.82200000077	84118.33600000053	113253.58599999874	68139.09999999995	62829.58800000016	53747.60650000018	107721.02449999958	89965.04799999992	82785.74899999988	303952.9970000005	303785.9425000027	313704.6655000014	-	-	-
Lupenone	Terpenoids	Triterpene	C30H48O	425.38	95.09	424.3705	[M+H]+	3	1617-70-5	C16990	25261.959499999808	95217.43650000068	107782.06750000024	202001.04100000122	274812.92099999764	276145.93500000087	133449.56200000044	111569.13149999989	121456.05349999748	103758.8215000001	105651.7645000004	57900.6505	36081.281	37256.58800000104	31408.501999999502	38605.611999999535	28298.40999999984	27394.845500000083	127467.17949999936	98119.1264999989	75118.35499999918	-	C16990	MetMap176
Vomifoliol 9-[Xylosyl-(1→6)-Glucoside]	Terpenoids	Monoterpenoids	C24H38O12	517.23	205.12	518.2363	[M-H]-	3	-	-	14115.408999999943	16850.91600000006	12805.426499999932	8932.676999999983	6415.94249999999	10433.524000000003	43107.745999999934	30949.34399999993	43760.62900000003	5909.408999999988	16328.159000000018	9664.899000000016	1181.8817999999976	1181.8817999999976	1181.8817999999976	1181.8817999999976	1181.8817999999976	1181.8817999999976	10033.190500000015	15412.711999999929	17231.263499999994	-	-	-
6,29-Dihydroxy-18-Oleanen-3-one	Terpenoids	Triterpene Saponin	C30H48O3	457.37	203.18	456.3603	[M+H]+	1	1374669-96-1	-	228597.294999998	177289.46800000005	222266.3414999987	154190.90400000074	172019.63250000132	165321.98750000162	236883.7239999987	217995.9040000019	219751.3900000025	22517.22250000008	22517.22250000008	22517.22250000008	22517.22250000008	22517.22250000008	22517.22250000008	22517.22250000008	22517.22250000008	22517.22250000008	112586.11250000037	159406.39050000007	163675.38749999835	-	-	-
3,13,15-Trihydroxyoleanane-12-one	Terpenoids	Triterpene	C30H50O4	473.36	473.36	474.3709	[M-H]-	2	-	-	5365501.145499997	4693157.783999993	4990231.531499995	4241781.35549999	5025215.56	4234444.643999964	87707.34220000022	87707.34220000022	87707.34220000022	438536.7110000012	520818.1534999991	665843.3849999995	727471.562499997	584702.3699999996	541424.2079999995	702378.933999996	714851.9149999977	720774.1564999992	3555729.578500001	3768821.308500015	4521721.9419999765	-	-	-
3,25-Epoxy-1,2,3-Trihydroxy-12-Ursen-28-Oic Acid	Terpenoids	Triterpene	C30H46O6	503.34	439.32	502.3294	[M+H]+	2	192826-48-5	-	229482.12800000032	215715.05200000087	202634.5875000009	722956.3270000005	667015.6495000054	794066.8185000019	975823.123000002	1374090.908000003	899939.6605000073	168974.44249999974	167150.84349999967	136545.47599999886	128646.05200000008	110599.98249999972	58289.013999999916	249405.08050000065	103408.75099999909	162250.47799999846	287677.27850000147	341512.2459999993	323536.3320000048	-	-	-
15,16-Dinor-8(17),11-labdadien-13-one*	Terpenoids	Sesquiterpenoids	C18H28O	261.22	121.1	260.214	[M+H]+	1	-	-	4335570.061499966	3566007.5219999924	3707025.972999997	5121365.09149996	5208697.791000042	5555179.769500028	9597073.515999926	8742726.44950001	8318002.114500058	713201.5043999985	713201.5043999985	713201.5043999985	713201.5043999985	713201.5043999985	713201.5043999985	713201.5043999985	713201.5043999985	713201.5043999985	3816155.07399996	4095488.576500003	3851537.9349999726	-	-	-
2,3,19-Trihydroxy-24-oxo-olean-12-en-28-oic acid	Terpenoids	Triterpene	C30H46O6	503.34	439.32	502.3294	[M+H]+	2	-	-	104106.77049999946	114066.49100000085	92538.69450000016	141915.5774999996	160227.78100000153	117982.65799999994	259454.40749999808	272257.45599999983	277854.0770000005	18507.738900000037	18507.738900000037	18507.738900000037	18507.738900000037	18507.738900000037	18507.738900000037	18507.738900000037	18507.738900000037	18507.738900000037	93687.4990000005	240950.57650000052	179800.87650000036	-	-	-
3,23-Dihydroxy-12-Oleanen-28-Oic Acid 3-O-(3,4-Dihydroxy-E-Cinnamoyl)	Terpenoids	Triterpene Saponin	C39H54O7	635.39	437.34	634.387	[M+H]+	1	159395-51-4	-	309331.41199999984	340876.1659999994	257783.01800000406	361320.80549999775	283514.9690000004	369970.56599999906	516195.824499999	453671.94400000345	386903.54499999713	43753.74699999962	43753.74699999962	43753.74699999962	43753.74699999962	43753.74699999962	43753.74699999962	43753.74699999962	43753.74699999962	43753.74699999962	218768.7349999981	263899.1864999998	277823.7479999989	-	-	-
(3R,5R,7R,8R,10S,13S,17R)-17-((S)-7,7-dimethyl-2,3,6,7-tetrahydrooxepin-3-yl)-4,4,8,10,13-pentamethyl-2,3,4,5,6,7,8,9,10,11,12,13,16,17-tetradecahydro-1H-cyclopenta[a]phenanthrene-3,7-diyl diacetate	Terpenoids	Triterpene	C34H52O5	541.39	207.14	540.3815	[M+H]+	3	-	-	431648.68749999604	393555.5585000043	445957.3130000008	29705.7860000002	20285.88350000013	45416.40949999994	179042.88249999887	186668.89800000002	178370.083499999	4057.176700000027	4057.176700000027	4057.176700000027	4057.176700000027	4057.176700000027	4057.176700000027	4057.176700000027	4057.176700000027	4057.176700000027	139627.44449999972	103200.4855000006	91460.52899999962	-	-	-
2,3,23-Trihydroxy-12-Oleanen-28-Oic Acid 3-O-(4-Hydroxy-3-Methoxy-E-Cinnamoyl)*	Terpenoids	Triterpene Saponin	C40H56O8	665.41	435.33	664.3975	[M+H]+	1	1616385-47-7	-	227466.30099999942	424252.2660000043	327481.75350000424	227248.65050000054	263959.26050000224	334678.0944999979	589225.0304999985	608582.9869999994	712231.5545000017	27589.196999999287	32441.174499999808	32526.928	44375.53999999978	36574.71450000003	23219.87649999997	45056.481000000706	27694.573499999955	31274.6334999999	127815.35400000193	128028.94250000037	163484.0465000013	-	-	-
4,8-dimethyl-12-methylidene-3-oxatricyclo[9.3.0.02,4]tetradec-7-en-13-one*	Terpenoids	Sesquiterpenoids	C16H22O2	247.17	131.08	246.162	[M+H]+	2	-	-	124409.17250000016	102930.12350000012	137683.2205000003	74695.15399999991	98973.18799999967	104603.77949999967	188359.9655000004	170134.15849999993	193597.8280000004	11500.449900000081	11500.449900000081	11500.449900000081	11500.449900000081	11500.449900000081	11500.449900000081	11500.449900000081	11500.449900000081	11500.449900000081	134547.63650000055	130668.96550000024	57502.24950000041	-	-	-
Oleanolic acid-3-O-glucosyl(1→2)glucoside	Terpenoids	Triterpene Saponin	C42H68O13	798.5	439.36	780.466	[M+NH4]+	1	-	-	213707.4510000008	202977.5899999995	228696.415000002	368483.54649999726	435590.97999999893	378443.3254999994	485044.3364999988	474910.7569999972	535824.2055000012	34678.919000000016	36502.750500000046	26027.230499999907	64012.157999999785	37030.936999999954	41418.86050000015	36384.54150000014	34388.86899999993	28690.910000000047	173269.4659999992	195081.36949999988	216324.8959999988	-	-	-
1,3(15),10-Bisabolatriene*	Terpenoids	Sesquiterpenoids	C15H24	205.2	121.1	204.1878	[M+H]+	2	-	-	5737633.964500021	5501462.4909999585	5663493.858500027	4570514.517500036	1771474.1860000042	2541841.3170000184	3473261.068500004	3237912.314499963	3269050.370000008	354294.83720000077	354294.83720000077	354294.83720000077	354294.83720000077	354294.83720000077	354294.83720000077	354294.83720000077	354294.83720000077	354294.83720000077	4187577.502000017	3695677.8245	4211618.2215000065	-	-	-
Caffeoylmaslinic Acid*	Terpenoids	Triterpene	C39H54O7	635.39	435.32	634.387	[M+H]+	2	-	-	117251.08249999947	69535.45699999995	90330.60349999936	106688.95950000072	117730.3010000007	125971.15350000205	233587.96150000172	219517.20449999897	230729.48749999824	13907.09139999999	13907.09139999999	13907.09139999999	13907.09139999999	13907.09139999999	13907.09139999999	13907.09139999999	13907.09139999999	13907.09139999999	87961.25949999936	141989.90149999983	92796.1520000003	-	-	-
3-Oxo-9,19-cyclolanost-24-en-26-oic acid (Mangiferonic acid)*	Terpenoids	Triterpene	C30H46O3	453.34	453.34	454.3447	[M-H]-	3	13878-90-5	-	341491.8734999952	223924.00950000025	264190.97950000357	440418.3490000001	244512.32749999894	256611.80899999858	334455.9684999971	436473.1069999981	351915.03049999883	32164.12899999956	68017.71249999956	48131.44549999996	42278.09149999995	31236.550500000067	31185.55099999976	44046.991500000135	37775.97099999983	46815.739999999525	203910.06450000047	345573.49350000266	315195.0135000038	-	-	-
Cordiaquinol C*	Terpenoids	Sesquiterpenoids	C16H22O2	247.17	131.09	246.162	[M+H]+	2	-	-	69953.39800000007	75076.53349999989	75736.25400000028	119689.11249999939	149092.7250000001	122763.34299999937	195787.41149999926	195195.5355000002	158602.86649999986	13990.679600000014	13990.679600000014	13990.679600000014	13990.679600000014	13990.679600000014	13990.679600000014	13990.679600000014	13990.679600000014	13990.679600000014	179100.11550000065	73118.93400000059	169077.61400000018	-	-	-
Agallochol C	Terpenoids	Triterpene	C30H48O3	457.36	149.13	456.3603	[M+H]+	2	-	-	61399.263500000234	44609.2399999998	76511.91249999983	71430.70949999987	76011.91449999923	105007.78000000007	133691.45349999995	138685.73250000112	115263.43749999868	8921.84799999996	8921.84799999996	8921.84799999996	8921.84799999996	8921.84799999996	8921.84799999996	8921.84799999996	8921.84799999996	8921.84799999996	74170.19049999969	70157.93599999983	56892.94199999978	-	-	-
3-Hydroxy-12-Oleanen-22-one	Terpenoids	Triterpene	C30H48O2	441.37	109.1	440.3654	[M+H]+	1	121994-08-9	-	363055.9065000008	322585.90099999786	462428.26200000104	305722.55000000284	117641.32650000125	247410.41100000267	23528.26530000025	23528.26530000025	23528.26530000025	23528.26530000025	23528.26530000025	23528.26530000025	23528.26530000025	23528.26530000025	23528.26530000025	23528.26530000025	23528.26530000025	23528.26530000025	277160.7149999995	302104.2275000009	340142.60400000034	-	-	-
beta-sesquiphellandrene*	Terpenoids	Sesquiterpenoids	C15H24	205.2	121.1	204.1878	[M+H]+	2	20307-83-9	C16776	5120768.24500002	5412542.12299996	5724932.154000037	4868309.6475000465	1670037.454500005	3019637.8135000207	3180318.109000003	3348120.188999962	3344362.405500031	334007.490900001	334007.490900001	334007.490900001	334007.490900001	334007.490900001	334007.490900001	334007.490900001	334007.490900001	334007.490900001	4251453.065500025	3869779.8305000067	4959444.120500017	-	C16776	-
3,24-Dihydroxy-30-norolean-12,20(29)-dien-28-oic acid (Quinatic acid)	Terpenoids	Triterpene	C29H44O4	457.33	187.15	456.324	[M+H]+	2	119863-89-7	-	368767.09899999853	403465.823	364436.2235000007	315421.913499999	333079.9879999991	359639.5814999989	422952.8434999999	346628.99699999817	348460.3270000012	35105.726200000085	35105.726200000085	35105.726200000085	35105.726200000085	35105.726200000085	35105.726200000085	35105.726200000085	35105.726200000085	35105.726200000085	251806.5465000007	175528.63100000046	191634.5159999999	-	-	-
3-Hydroxycycloarta-24-ene-26-oic acid (Isomangiferolic acid)	Terpenoids	Triterpene	C30H48O3	455.35	455.35	456.3603	[M-H]-	1	13878-92-7	-	45282639.15600046	43821395.99549949	43045838.02799999	48657449.40299983	16350990.460499913	19431794.96150003	30578777.31850016	28181392.34000005	15765344.880500024	2776292.18949999	2020029.6875000088	2962614.155499997	3056312.8275000127	3014924.1150000067	2715596.7075	2690181.6499999957	2509769.073999987	2521960.5770000145	32183367.18349978	39879842.47300004	43803099.88999989	-	-	-
5,19-Epoxycucurbita-6,23-diene-3,25-diol (Momordicoside I Aglycone)*	Terpenoids	Triterpene	C30H48O3	455.35	455.35	456.3603	[M-H]-	1	81910-41-0	-	43591182.54350039	44118567.95149965	41895949.29150003	48614757.15749987	16848053.971999932	19845721.16500004	29784212.60350016	28238576.14500005	16287974.208500022	2983678.344999992	2009935.072500011	2867474.211999995	3024643.742500012	3030311.896000005	2708972.411500003	2816069.576999988	2669194.9349999875	2439224.5275000115	30236599.56149981	40131681.07550003	40670237.498499945	-	-	-
Rubione D*	Terpenoids	Triterpene	C30H48O3	455.35	455.35	456.3603	[M-H]-	1	-	-	43770833.7170003	45942581.69899959	42418294.9645	52354992.85099978	16429770.831499925	19929218.544500064	30958888.4430002	28629063.50750009	17000444.094500016	2912636.4119999944	2053762.041000009	2796510.6449999907	2974394.0025000093	3094088.178500009	2760692.5495000053	2720226.8344999896	2643724.997499985	2534523.66150002	30807759.27199981	40118599.21850004	42157944.42749996	-	-	-
Ursolic acid*	Terpenoids	Triterpene	C30H48O3	455.3531	455.3531	456.3603	[M-H]-	1	77-52-1	C08988	44117141.04200028	42706765.56499956	43037401.452999935	49394010.62599978	15845385.166999942	19686422.080000047	27921660.63850009	31386365.956500035	16393534.932000022	2754955.822499996	2034836.7460000068	2779973.4384999974	2613232.3615000118	3156956.235499995	2598717.0390000013	2708692.8319999925	2385177.1084999857	2412956.0170000084	32101823.54399974	38583457.63850006	41523852.790999904	-	C08988	MetMap175
Betulinic acid*	Terpenoids	Triterpene	C30H48O3	455.35	455.35	456.3603	[M-H]-	1	472-15-1	C08619	45693188.82050049	40453199.73949973	40544226.47349995	50122514.05299973	17550835.669499934	20777399.59550001	29513342.191000145	27262318.84400004	16291582.15050001	2552964.22599999	1783808.3780000084	2683138.4004999995	2698737.78750001	3344947.1410000008	2536337.648499996	2522235.296999989	2341469.68599999	2303366.816000015	33282046.58049977	39764734.28850001	43528630.14399994	-	C08619	MetMap176
Rubiatriol	Terpenoids	Triterpene	C30H50O3	457.37	457.37	458.376	[M-H]-	3	107694-02-0	-	9035800.799999997	9196823.533499947	8741143.758500004	8955853.917499961	3380605.554499986	3807925.043000002	5668956.182500034	5976051.466000022	3043220.932000007	554595.2324999989	400266.233000001	439650.617499997	524406.2995000032	539639.9355000018	471956.7394999985	423168.1124999983	420399.3159999982	400505.48900000175	6159495.923499936	7530684.00450003	8302336.895500002	-	-	-
17-[7-hydroxy-6-(hydroxymethyl)hepta-1,5-dien-2-yl]-4,4,8,10,14-pentamethyl-1,2,5,6,7,9,11,12,13,15,16,17-dodecahydrocyclopenta[a]phenanthren-3-one	Terpenoids	Triterpene	C30H48O3	457.37	439.36	456.3603	[M+H]+	2	-	-	1299098.050500007	1257128.66499999	1236023.3425000084	1097164.18950001	340932.41550000256	743911.9405000046	913655.222500002	884447.7639999874	845152.338500014	68186.48310000049	68186.48310000049	68186.48310000049	68186.48310000049	68186.48310000049	68186.48310000049	68186.48310000049	68186.48310000049	68186.48310000049	932574.4100000038	1028402.9354999972	1059503.0075000045	-	-	-
3-Oxolup-20(29)-en-28-oic acid (Betulonic acid)*	Terpenoids	Triterpene	C30H46O3	453.35	453.35	454.3447	[M-H]-	3	4481-62-3	-	285516.1494999974	214571.25600000052	239363.2810000019	453785.0485000001	253051.10149999885	251724.23399999892	306247.54549999733	407095.2799999972	322834.5539999995	42087.232499999474	46768.21099999985	47943.73799999979	38055.11300000003	33100.63549999992	17043.54949999992	44251.640500000234	37825.09750000009	36780.184499999705	206978.64750000046	313461.9760000006	318739.8770000042	-	CM03049	MetMap176
2ɑ-hydroxy-3β-trans-p-hydroxycinnamoyloxy oleanolic acid*	Terpenoids	Triterpene	C39H54O6	619.39	437.34	618.3919999999999	[M+H]+	2	-	-	33697.44100000049	25313.023499999785	48731.543500000116	20833.09599999988	41267.414000000266	76138.35949999889	102145.79500000052	75753.06500000008	66692.93400000001	4166.619199999976	4166.619199999976	4166.619199999976	4166.619199999976	4166.619199999976	4166.619199999976	4166.619199999976	4166.619199999976	4166.619199999976	33436.33799999981	25067.032499999834	41516.5165	-	-	-
2α,3α-Dihydroxyolean-12-en-28-oic acid	Terpenoids	Triterpene	C30H48O4	471.35	471.35	472.3553	[M-H]-	3	26563-68-8	-	9347167.90549999	8775194.433500003	8854292.78600002	8189631.025500038	8449795.247500014	8097895.7899999935	10587758.544000003	11678398.990499996	11922654.263499968	467335.37900000275	483067.4440000006	749611.0669999991	740045.97800001	725539.7340000086	652439.6030000045	898934.4179999969	682825.3790000004	691782.3059999999	5460567.962500013	6202315.84299999	7202848.130000015	-	-	-
3,7-Dihydroxyolean-12-en-28-oic acid (Rubusic acid)	Terpenoids	Triterpene	C30H48O4	471.35	277.22	472.3553	[M-H]-	1	23984-26-1	-	18107.986499999963	12212.506499999958	14227.89650000014	145630.43949999948	150135.91050000011	203736.2535000013	41120.67699999989	42035.0909999998	30828.903499999986	1350.412799999991	1350.412799999991	1350.412799999991	13768.693000000038	16162.130500000076	12262.582000000046	7506.362500000043	6752.063999999955	7461.337499999948	39620.437999999995	45630.01749999998	52542.495500000296	-	-	-
3-O-Coumaroylasiatic acid*	Terpenoids	Triterpene Saponin	C39H54O7	635.4	453.34	634.387	[M+H]+	1	-	-	334578.46599999955	239982.8910000015	227158.6815000029	319466.0105000013	307087.90149999806	219427.4765000029	554639.4670000004	332466.1630000003	347813.9625000043	18222.082999999944	4185.856999999915	15543.916000000056	34093.46200000003	23797.55400000013	12584.441499999983	12705.743999999993	4006.402500000024	14743.06600000045	116912.10249999908	150141.26549999928	145530.5019999999	-	-	-
5,8α-dioxy-3β,16α-dihydroxyl-lanost-7(11),24-dien-21-oic acid	Terpenoids	Triterpene	C31H48O6	575.34	279.24	516.3451	[M+CH3COO]-	2	-	-	339920.16100000014	261892.8169999991	307734.60349999665	333084.7519999997	393947.58249999955	393771.12499999814	1217866.5654999872	1623824.4540000078	1694207.9519999798	15979.873499999976	13711.994499999852	18014.718000000168	33947.796000000315	32620.558999999776	25112.15550000006	23427.56900000005	16589.482000000007	16715.255499999872	482298.29549999756	495809.919999997	466383.2149999994	-	-	-
9'-oxaspiro[cyclohexane-1,8'-tricyclo[8.4.0.02,7]tetradecan]-2'-ene	Terpenoids	Ditepenoids	C18H28O	261.22	93.07	260.214	[M+H]+	3	-	-	206258.68700000332	815653.1374999938	1423786.3104999985	784586.0545000023	195153.56300000128	459764.2585000032	708447.8780000006	444831.70699999423	442837.1980000028	39030.71260000026	39030.71260000026	39030.71260000026	39030.71260000026	39030.71260000026	39030.71260000026	39030.71260000026	39030.71260000026	39030.71260000026	665216.2180000035	787065.4140000049	415606.40550000157	-	-	-
1-[5-(3,7-dimethylocta-2,6-dienyl)-2,4-dihydroxyphenyl]ethanone	Terpenoids	Ditepenoids	C18H24O3	289.18	165.06	288.1725	[M+H]+	2	-	-	487743.17949999357	317923.79250000237	354774.7399999995	370156.7030000032	461173.4609999957	431096.4085000081	689255.441499999	745463.2199999953	671448.1985000052	36784.75000000014	56559.64299999978	39036.7460000002	33574.04149999975	40835.297999999784	28269.12449999959	24969.530999999897	16000.045999999686	22120.423000000068	262244.6925000018	265448.7220000004	265956.468999996	-	-	-
3-O-Cafeoyltormentic acid	Terpenoids	Triterpene	C39H54O8	651.38	163.03	650.3819	[M+H]+	3	-	-	26227.408500000653	21252.800499999958	27778.967499999824	21592.466	17919.638999999974	39032.55550000016	40602.079999999914	40551.485499999806	39369.05899999971	2073.280100000019	2073.280100000019	2073.280100000019	2073.280100000019	2073.280100000019	2073.280100000019	2073.280100000019	2073.280100000019	2073.280100000019	22409.838499999863	10366.400500000094	22766.897000000117	-	CM03169	MetMap175
Quillaic acid	Terpenoids	Triterpene	C30H46O5	485.34	405.32	486.3345	[M-H]-	3	631-01-6	C08972	32702.662500000184	30970.149499999825	25852.198999999902	37854.321999999906	41876.69749999968	38796.68949999997	44922.665999999874	46772.56650000003	64885.43649999957	2970.3034000000453	2970.3034000000453	2970.3034000000453	2970.3034000000453	2970.3034000000453	2970.3034000000453	2970.3034000000453	2970.3034000000453	2970.3034000000453	14851.517000000225	14895.159999999963	18854.88300000011	ko00999,ko01100,ko01110	C08972	-
3-Epiursolic Acid	Terpenoids	Triterpene	C30H48O3	457.37	203.18	456.3603	[M+H]+	3	-	-	1039756.4035000043	1130421.2489999922	1112391.2725000042	1088617.1140000112	381471.41350000026	502684.9950000022	963357.0439999995	873578.0084999887	1005531.2905000084	49331.340999999935	44624.561499999705	50806.16200000038	50412.44549999956	53169.89849999973	40412.48500000044	41466.331500000015	59406.907000000276	29918.777999999933	873659.4080000038	837047.2055000005	939165.4110000044	-	-	-
3-Hydroxyolean-12-en-24-oic acid (α-Boswellic acid)*	Terpenoids	Triterpene	C30H48O3	457.37	203.18	456.3603	[M+H]+	2	471-66-9	-	1083588.5700000015	1021323.1249999928	1145912.3155000044	1091369.3600000115	298067.6455000029	508448.0895000011	742313.5750000011	810152.1034999897	859384.2850000082	48825.72550000039	35551.215999999964	33486.94599999981	48758.67499999981	40297.197499999915	42694.971000000034	53516.97600000041	31759.761000000297	36596.5720000003	899650.0405000008	873318.0200000005	925180.2130000031	-	-	-
3Alpha-Hydroxyolean-12-En-27-Oic Acid*	Terpenoids	Triterpene	C30H48O3	457.36	411.36	456.3603	[M+H]+	1	-	-	4793741.27900003	5068090.276999971	4824992.1640000185	4354323.270500042	1180592.8320000023	2453905.4330000086	2997083.4980000085	2962811.227499965	2994890.7300000316	99075.75450000023	132354.43349999902	79512.52600000009	167560.7789999989	193502.074499999	163417.2965000013	141336.50600000063	77511.82200000022	121066.02150000045	3140333.599000025	3879634.40649999	3551197.137500013	-	-	-
(3S)-3-isopropenyl-6-oxoheptanoate	Terpenoids	Monoterpenoids	C10H16O3	185.12	81.07	184.1099	[M+H]+	2	-	C11419	45589.4004999995	37297.332499999866	37700.17650000018	119042.42100000035	112169.14800000085	126489.67749999964	73838.10800000041	47566.767000000094	36881.25849999969	73233.48749999964	104070.45249999996	104564.36500000076	7376.251699999938	7376.251699999938	7376.251699999938	7376.251699999938	7376.251699999938	7376.251699999938	108176.54499999982	178218.07750000074	92762.21600000057	-	C11419	-
beta-Apo-13-carotenone	Terpenoids	Sesquiterpenoids	C18H26O	259.21	119.09	258.1984	[M+H]+	2	1220-77-5	-	225320.40250000014	396794.9664999979	277236.9250000008	893251.0965000005	597628.9799999978	650516.5989999996	220354.572000001	263208.89199999685	310292.3145000007	44070.9144000002	44070.9144000002	44070.9144000002	44070.9144000002	44070.9144000002	44070.9144000002	44070.9144000002	44070.9144000002	44070.9144000002	304887.94849999854	303972.6444999991	241372.03300000148	-	-	-
2,3-Dihydroxy-12-Ursen-28-Oic Acid 3-O-(3-Hydroxy-4-Methoxy-E-Cinnamoyl)	Terpenoids	Triterpene Saponin	C40H56O7	649.41	437.34	648.4026	[M+H]+	2	1371664-99-1	-	175076.959500001	180782.35700000077	155100.92400000265	81270.90149999832	62487.725000001825	107388.78199999893	494167.41450000036	292095.6464999996	465105.67399999883	522.7629000000164	522.7629000000164	522.7629000000164	4597.141999999842	6411.034000000045	4320.018000000017	6089.1015	8065.402500000033	2613.8145000000823	131491.55699999837	123697.58499999938	105610.7854999992	-	-	-
3-O-Trans-Caffeoyltormentic Acid	Terpenoids	Triterpene Saponin	C39H54O8	651.39	453.34	650.3819	[M+H]+	2	144604-16-0	-	60956.836000000236	30951.093500000177	44808.76299999995	75202.50449999982	112435.69099999922	81540.26550000004	72358.9775000001	121874.20299999884	103604.01650000023	5331.633800000037	5331.633800000037	5331.633800000037	5331.633800000037	5331.633800000037	5331.633800000037	5331.633800000037	5331.633800000037	5331.633800000037	35319.51400000025	26658.169000000187	39306.65100000015	-	-	-
28-Hydroxy-1,20(29)-Lupadien-3-one	Terpenoids	Triterpene	C30H46O2	439.36	203.18	438.3498	[M+H]+	2	862112-92-3	-	60595052.96950018	58587783.60999958	56247170.81600019	54532145.27000041	15099497.532000074	25306306.17050005	36042996.65150004	36327648.77449959	38388631.01500027	1257691.707499995	1004055.7474999995	968034.0424999985	1635145.1459999855	1969915.7829999886	1996838.812000016	1529115.0175000115	1207512.4775000094	942202.2390000001	48004472.22100022	43266922.935000025	46508446.71000005	-	-	-
3-Oxo-29-Friedelanoic Acid*	Terpenoids	Triterpene	C30H48O3	457.37	411.36	456.3603	[M+H]+	1	33600-93-0	-	5366470.134500029	3661788.8484999635	4605051.505500016	4404805.902000046	1322697.3640000029	2031624.724000017	2544566.42000001	3139481.9889999637	3387015.133000012	113896.23900000007	108854.63949999963	99522.25349999944	167851.88949999894	160296.52799999903	127645.43850000105	105778.54100000096	117930.70700000106	108434.33249999973	4099279.6395000173	3440614.104999998	3919454.6875	-	-	-
3-Oxolanosta-7,9(11),24-trien-26-oic acid (Ganoderic Acid S)	Terpenoids	Triterpene	C30H44O3	453.34	435.33	452.329	[M+H]+	3	104759-35-5	-	2622821.4485000446	2311036.5469999984	2416919.8324999847	1633209.3340000154	2012411.2675000047	2168311.7510000267	4326051.893000025	3501344.743999998	4321789.620499993	869112.1555000003	641768.4570000013	567194.2259999968	113438.84519999936	113438.84519999936	113438.84519999936	113438.84519999936	113438.84519999936	113438.84519999936	1982732.7144999984	1875995.508499996	1870770.4109999954	-	-	-
13,28-Epoxyolean-11-en-3-one	Terpenoids	Triterpene	C30H46O2	439.36	203.18	438.3498	[M+H]+	1	-	-	58343080.28000019	57547245.92299958	56390565.14300022	54590305.56600036	14534516.988500027	27630211.293000083	35946382.55950002	39940477.30999954	38536397.07900029	1113249.4349999991	1019641.5099999977	971579.6099999958	1889478.6549999882	1940904.6689999942	1697153.0905000104	1421862.6095000082	1116986.8225000072	964274.859	46289165.78050018	41142520.60350007	45870072.28200015	-	-	-
13,28-Epoxy-11-ursen-3-one (Momordicinin)	Terpenoids	Triterpene	C30H46O2	439.36	109.1	438.3498	[M+H]+	3	128529-78-2	-	5811361.494500012	5769609.641999957	5502676.649000017	5354042.6455000425	1508000.6630000009	2553872.7730000108	3575930.381500001	3843510.315499954	3652045.490000032	116387.0154999994	127890.3895000007	95279.37799999997	165009.16449999847	191722.2619999993	175406.46400000158	151348.78700000126	141785.49750000087	97078.17050000027	4776796.442000028	4390693.368500007	4711635.864500016	-	-	-
3β,19α-Dihydroxy-24-Norurs-4(23),12-Dien-28-Oic Acid	Terpenoids	Triterpene	C29H44O4	457.33	411.32	456.324	[M+H]+	1	-	-	6785815.124499978	6645737.372999999	6530635.700000018	5302935.262999998	5852130.125499972	6123881.087999983	6721481.112999997	6914895.882499947	6414813.9595000325	385969.5755000024	413637.2485000047	401593.0985000017	320511.34649999905	316830.6975000009	321965.5864999973	359274.7974999986	347190.1579999981	210451.79949999953	3473458.3549999963	3184405.9509999976	3530957.165	-	-	-
13-Methyl-27-norurs-14-ene-3,28-diol (Tamarixol)	Terpenoids	Triterpene	C30H50O2	443.39	165.09	442.3811	[M+H]+	2	119708-41-7	-	7467258.934500019	7596105.308000005	7717273.084000007	3688052.7534999736	2787178.8569999645	2773674.3320000083	5545523.808499997	5012733.050000044	4858771.077499947	105014.922999998	100726.46450000188	100370.3490000004	161321.58050000036	180550.08349999966	152717.20749999845	90246.6570000008	82026.65800000005	80266.92700000199	3142414.8230000064	2872115.2690000082	2980948.3739999835	-	CM03155	MetMap175
19-Hydroxy-2-oxo-nor-A(3)-urs-12-en-28-oic acid (Rubuminatus A)	Terpenoids	Triterpene	C29H44O4	457.33	203.14	456.324	[M+H]+	3	-	-	4566688.488499977	4013303.936500009	4284465.869000007	3230980.8064999967	4039288.0344999735	4062390.395499991	4724549.366000001	4448039.522499963	4365066.645000025	305966.8255000019	297224.8140000027	301802.45900000003	218085.97549999808	211268.23850000018	164234.16299999837	243610.42349999864	207942.43699999922	175589.70800000036	2266356.85499999	2250917.357	2300077.3549999995	-	-	-
1,6-Dihydroxy-2,7(19),10,14-Phytatetraen-13-one*	Terpenoids	Ditepenoids	C20H32O3	321.24	179.14	320.2351	[M+H]+	1	79404-59-4	-	2119408.989500012	1524739.0975000015	1469593.6204999925	3880577.462499978	3430359.84449999	4026789.250499989	2259146.802499989	2080499.169500004	1712312.0429999996	72530.56150000008	40789.52599999918	34856.806500000486	199748.63300000312	214895.92299999745	166958.9694999999	157162.24599999769	145378.9279999992	168388.59250000035	1387966.4400000072	1350378.3694999996	1371763.7764999894	-	-	-
24-p-Coumaroyloxy-2,3-dihydroxyurs-12-en-28-oic acid (Guavacoumaric acid)*	Terpenoids	Triterpene	C39H54O7	635.39	453.34	634.387	[M+H]+	1	-	-	392427.89399999904	221973.3035000013	217398.05850000386	341222.47500000306	287282.65949999826	148677.3115000017	526894.543500002	325610.6389999989	320629.5135000027	1132.141700000039	1132.141700000039	1132.141700000039	5660.708500000195	22084.72000000016	11757.12950000009	14314.696500000016	13360.307500000037	20024.102000000315	120741.69199999912	94971.26099999946	161936.37999999998	-	-	-
3,19,24-Trihydroxy-12-Ursen-28-Oic Acid 24-O-(3-Hydroxy-4-Methoxycinnamoyl)*	Terpenoids	Triterpene Saponin	C40H56O8	665.41	435.33	664.3975	[M+H]+	1	-	-	3765358.872500044	2985002.0679999986	4038868.0799999814	2292188.9625000358	3519024.7459999896	3504717.212000015	5329389.14100007	5018571.212500031	7142786.573500015	82332.30049999949	85316.60950000014	128015.94750000119	185545.5935000027	106554.04450000028	181388.05549999888	235730.21500000035	115042.61849999936	179130.08199999772	3034747.703000017	3064024.937499978	2768713.0649999925	-	-	-
13-Apo-beta-carotenone	Terpenoids	Sesquiterpenoids	C18H26O	259.2	175.15	258.1984	[M+H]+	2	-	C20696	524829.3489999989	438763.6574999997	321365.54300000146	1542320.3514999957	1466399.7354999904	1578784.8899999938	407128.78899999993	348696.49099999986	678921.2870000015	64273.10860000028	64273.10860000028	64273.10860000028	64273.10860000028	64273.10860000028	64273.10860000028	64273.10860000028	64273.10860000028	64273.10860000028	686546.802499998	536650.7204999992	409467.687000002	-	C20696	-
2β-Hydroxy-9-Verrucosanone	Terpenoids	Ditepenoids	C20H32O2	305.25	121.1	304.2402	[M+H]+	2	67067-99-6	-	78011.79399999976	92139.20199999957	98114.8950000002	99874.19899999912	128210.46999999846	138168.96150000114	41233.745500000296	27021.120499999943	42416.38350000032	5064.234799999971	5064.234799999971	5064.234799999971	5064.234799999971	5064.234799999971	5064.234799999971	5064.234799999971	5064.234799999971	5064.234799999971	32240.945499999965	61069.65599999942	25321.173999999857	-	-	-
3-O-Feruloyleuscaphic acid	Terpenoids	Triterpene	C40H56O8	665.4	177.05	664.3975	[M+H]+	1	-	-	6477264.95250008	6901848.969000043	7918911.754999942	5880879.9795001	9671860.769999988	6242043.157500055	10220089.116500076	8601442.300000034	11271249.579000125	196229.89899999875	333190.651999999	237249.5855000016	317603.05150000326	180931.89849999853	340973.676999998	479923.8280000024	279925.9969999992	328694.1949999966	5550201.4635000285	5872979.368999969	5713244.753999976	-	-	-
2,3-Dihydroxyurs-12-en-28-oic acid methyl ester (Corosolic acid methyl ester)	Terpenoids	Triterpene	C31H50O4	485.36	453.34	486.3709	[M-H]-	3	4518-70-1	-	71925.03799999968	60688.62199999923	62964.699000000226	77632.2349999995	139523.42300000042	117005.0920000006	107417.10100000048	108544.83999999988	141156.98900000018	335.38710000000094	335.38710000000094	335.38710000000094	4732.66849999999	5136.732499999973	2247.636500000031	3164.590499999994	1926.8999999999967	1676.9355000000046	38729.33050000037	41454.84349999993	42670.05249999946	-	CM03159	MetMap175
3-O-Trans-Feruloyleuscaphic Acid	Terpenoids	Triterpene Saponin	C40H56O8	665.41	177.06	664.3975	[M+H]+	1	184424-55-3	-	6666222.969500072	6223691.702500068	8511991.004999956	5964831.074000092	7205573.919499975	6487626.764000087	11523147.125500064	10562598.98050008	12495600.979000155	142243.9639999999	303250.5095000007	204776.25050000206	218522.07000000315	188931.8609999993	262320.17649999826	390375.37450000155	233098.9874999988	247746.13299999738	5035060.347000038	4954405.753999978	4687780.356499992	-	-	-
6-hydroxy-5-[(3E)-5-hydroxy-3-methylpent-3-en-1-yl]-1,1,4a,6-tetramethyl-decahydronaphthalen-2-yl acetate	Terpenoids	Ditepenoids	C22H38O4	367.28	349.28	366.277	[M+H]+	3	-	-	1455413.4344999928	1631671.473000004	1655377.6274999925	8300082.684499981	8297508.399500004	9421860.14700001	3495065.9754999983	2919778.382000004	3088155.084999993	186707.1019999997	214248.27400000094	194847.12550000122	247410.0469999973	272760.29350000015	271748.4814999999	251411.9494999997	246254.55049999704	328556.5589999987	2351212.9534999826	2262651.007499991	2312378.6529999967	-	-	-
Viteagnusin A	Terpenoids	Ditepenoids	C22H36O3	349.27	293.21	348.2664	[M+H]+	3	-	-	2143771.2660000185	1907845.7105000028	2499738.436000009	7652693.226500059	7215505.145000002	7571700.327500061	3786220.3600000213	3101893.466000002	3441636.3319999888	140981.58400000044	124260.43799999985	103533.48149999928	253743.67199999862	224149.16699999923	197702.1109999996	165315.35100000055	161926.06450000225	161978.27100000007	2956412.210000025	2838567.556499992	2830648.4855000214	-	-	-
2,3-Dihydroxy-12-Ursen-28-Oic Acid 3-O-(4-Hydroxy-3-Methoxy-E-Cinnamoyl)	Terpenoids	Triterpene Saponin	C40H56O7	649.41	177.06	648.4026	[M+H]+	1	351333-71-6	-	3524033.391000008	2282955.8209999874	2313579.3020000136	2146838.8685	1983773.3524999963	1851018.1810000043	3390518.434499935	3656740.609499982	3891198.9059999813	41492.509	52329.689000000115	68852.9329999991	51377.030500000285	85627.71350000077	35835.10949999991	110399.64949999863	52016.91899999921	41730.24600000015	2069982.0924999944	1945733.92600004	2129117.099999995	-	-	-
Viburnol E	Terpenoids	Triterpene	C29H46O4	459.34	165.09	458.3396	[M+H]+	3	-	-	2655786.4435000042	2743830.20399999	2411003.9930000044	3400198.400500046	4514949.526499996	4561774.8329999335	2530199.277500025	3016638.031999946	2859584.294000016	71075.27349999995	60923.54250000002	50761.70849999999	106965.05750000133	115049.73900000213	97983.01949999985	100329.64899999904	67956.24199999981	41846.62500000053	1784611.7690000103	1784186.5084999884	1758954.9360000012	-	-	-
Viteagnusin B	Terpenoids	Ditepenoids	C22H36O3	349.27	179.14	348.2664	[M+H]+	3	-	-	5095128.25550002	5429816.481499953	5258549.565499964	19246402.093000032	14733150.19550002	19346296.205999825	10113154.922000013	9305936.5505	8890001.80700009	301117.05550000013	272397.8079999993	161578.7594999986	352409.20099999633	422458.2274999992	380827.39100000024	310475.1595000011	335277.66749999905	353898.5699999989	7214293.61150001	7028427.813999946	7490535.867500009	-	-	-
3-O-Trans-p-Coumaroylmaslinic Acid*	Terpenoids	Triterpene	C39H54O6	619.4	437.34	618.3919999999999	[M+H]+	2	35482-91-8	-	43679.935000000114	24578.994999999864	50383.286500000184	30221.13200000022	29224.83050000004	53552.75549999951	99114.52299999956	64105.06000000028	78974.75899999733	3670.2035000000237	7349.234999999674	5007.708500000219	734.0407000000047	734.0407000000047	734.0407000000047	734.0407000000047	734.0407000000047	734.0407000000047	41757.37099999917	21096.93749999978	37894.56749999977	-	-	-
Glycyrrhetinate	Terpenoids	Triterpene	C30H46O4	469.33	425.4	470.3396	[M-H]-	1	471-53-4	C02283	39382.73049999973	36344.55450000007	29695.74000000005	44548.52550000073	34541.801000000145	30607.82199999964	39881.351499999895	39514.10799999957	35959.31500000036	3061.0020000000122	4701.33850000003	4374.2765000000045	612.2004000000022	612.2004000000022	612.2004000000022	612.2004000000022	612.2004000000022	612.2004000000022	27230.85200000015	23558.17599999973	32965.77499999997	-	C02283	-
2,3,23-Trihydroxy-12-Ursen-28-Oic Acid 3-O-(4-Hydroxy-E-Cinnamoyl)*	Terpenoids	Triterpene Saponin	C39H54O7	635.39	435.33	634.387	[M+H]+	2	-	-	96427.77599999943	62041.67249999997	127383.33549999981	107431.9540000007	152573.77699999962	111336.16300000076	241581.97950000106	193630.1445	223746.445499998	10593.630999999992	17268.13650000007	9560.982500000084	1912.1965000000168	1912.1965000000168	1912.1965000000168	1912.1965000000168	1912.1965000000168	1912.1965000000168	86713.97099999945	56072.43599999955	99223.77800000038	-	-	-
Eucalyptolic Acid	Terpenoids	Triterpene Saponin	C40H56O7	649.41	177.06	648.4026	[M+H]+	1	189272-68-2	-	2523351.245000005	2496065.33349997	2421694.066500001	2101454.682000004	1576166.909999984	1941789.4685000041	3228242.761000012	4315551.362499985	3783294.5990000013	39161.49400000033	42258.12999999989	46397.22800000019	34095.32550000022	22220.024500000294	24470.06649999995	46283.55700000012	36269.51349999975	32256.147500000112	1905349.612500033	2065856.0885000182	1663547.9664999924	-	-	-
3,23-Dihydroxylup-20(29)-en-28-oic acid (23-Hydroxybetulinic acid)	Terpenoids	Triterpene	C30H48O4	471.35	441.33	472.3553	[M-H]-	1	161984-22-1	-	42092.428000000116	41196.2050000002	43490.44449999943	43053.81350000055	46640.39449999997	40053.33999999951	50748.12749999986	52831.52900000027	55263.92649999953	6684.030499999934	2469.989499999984	4257.511499999985	493.9978999999968	493.9978999999968	493.9978999999968	493.9978999999968	493.9978999999968	493.9978999999968	26371.047500000088	25612.819999999694	30885.390999999952	-	CM03050	MetMap176
3,7-Epoxy-1,10-Bisaboladien-12-ol; Butanoyl	Terpenoids	Sesquiterpenoids	C19H30O3	307.23	219.17	306.2195	[M+H]+	1	149067-94-7	-	183013.88400000182	175317.79799999794	146640.35799999765	369708.3805000024	523153.64349999576	420713.1345000011	267645.12849999644	231006.4720000008	252141.17799999853	7578.4599999998145	22052.72049999977	18939.452499999657	1515.6919999999627	1515.6919999999627	1515.6919999999627	1515.6919999999627	1515.6919999999627	1515.6919999999627	184073.89199999886	178408.77750000023	155833.743500002	-	-	-

## Sheet: Table S2 (HCA & PCA new names)
Compounds			HCA new names		PCA names	Compounds	FS1	FS2	FS3	HD1	HD2	HD3	FD1	FD2	FD3	FSP1	FSP2	FSP3	HDP1	HDP2	HDP3	FDP1	FDP2	FDP3
Acasenterpene B*					TR1	Acasenterpene B*	118201	11994.7	76015.1	2398.94	2398.94	2398.94	156614	148296	96374.8	646464	651699	655832	362975	347438	475864	622475	591464	501874
Apotrientriol A*					TR2	Apotrientriol A*	8034.78	8034.78	8034.78	8034.78	8034.78	8034.78	160520	134608	40173.9	305664	353447	316675	400199	549156	370500	540211	457264	442258
Ilicic acid					TR3	Ilicic acid	5914.02	5914.02	5914.02	5914.02	5914.02	5914.02	5914.02	5914.02	5914.02	29570.1	58445.7	81222	281626	230037	239903	117278	212258	149833
6-Hydroxy-3-isopropenyl-heptanoate					TR4	6-Hydroxy-3-isopropenyl-heptanoate	73225.4	80459	66675.9	7996.86	7996.86	7996.86	54898.4	39984.3	80008.9	130145	263429	210761	266143	321895	318225	133336	246646	307696
4-methyl-4-{[3,4,5-trihydroxy-6-(hydroxymethyl)oxan-2-yl]oxy}oxan-2-one			TER1		TR5	TER1	162364	144118	154704	28823.6	28823.6	28823.6	388922	465726	345460	336191	287702	247686	1.16775e+06	1.04749e+06	929791	561926	648264	523012
6beta,7beta-Dihydroxykaurenoic acid					TR6	6beta,7beta-Dihydroxykaurenoic acid	15352.4	13749.7	21755.2	2749.95	2749.95	2749.95	2749.95	2749.95	2749.95	2749.95	2749.95	2749.95	106180	125456	67604.9	54543.1	66748	64291
7-(2-hydroxypropan-2-yl)-4a-methyl-decahydronaphthalen-1-ol			TER2		TR7	TER2	53112.9	53112.9	53112.9	53112.9	53112.9	53112.9	295909	265564	298930	2.22793e+06	2.04365e+06	2.22567e+06	1.91258e+06	1.82017e+06	1.76825e+06	1.81733e+06	1.63888e+06	1.69883e+06
Oxyphyllol B					TR8	Oxyphyllol B	30116.2	67676.3	34258.6	5967.06	5967.06	5967.06	29835.3	32858	61180.2	408971	351465	362641	196631	163046	231572	437711	281668	220670
6-methyl-7-(3-oxobutyl)cyclohept-2-en-1-one					TR9	6-methyl-7-(3-oxobutyl)cyclohept-2-en-1-one	39960.3	39960.3	39960.3	39960.3	39960.3	39960.3	285102	199802	257359	796375	605372	634380	1.31981e+06	1.33097e+06	1.26649e+06	821335	714086	890990
1-(4-hydroxy-pentyl)-2,8a-dimethyl-5-methylene-decahydro-naphthalene-2,6-diol			TER3		TR10	TER3	264121	206062	273818	41212.4	41212.4	41212.4	842526	829866	914350	1.23229e+06	1.50892e+06	1.28574e+06	1.37237e+06	1.08349e+06	1.27416e+06	1.57313e+06	972539	1.18569e+06
3,4-Dihydroxy-7,8-dihydro-β-ionone-4-O-β-D-glucoside					TR11	3,4-Dihydroxy-7,8-dihydro-β-ionone-4-O-β-D-glucoside	78504	129114	90237.2	10433.8	10433.8	10433.8	52168.9	104836	173742	176809	399481	264170	354528	166279	415183	194002	227406	182266
Cordianol D					TR12	Cordianol D	1.47247e+06	1.29571e+06	1.4886e+06	259141	259141	259141	2.41479e+06	2.30522e+06	2.75331e+06	3.26847e+06	3.12182e+06	3.96499e+06	7.67651e+06	6.7288e+06	6.44288e+06	6.44105e+06	4.96098e+06	5.03064e+06
8,9-Dihydroxy-P-Menth-1(6)-En-2-one					TR13	8,9-Dihydroxy-P-Menth-1(6)-En-2-one	282353	242584	44372.7	44372.7	44372.7	44372.7	267979	342876	221864	631779	653771	805513	947625	892784	786407	875046	783598	775029
Macarangioside D*					TR14	Macarangioside D*	65196.8	65196.8	65196.8	65196.8	65196.8	65196.8	65196.8	65196.8	65196.8	748003	633902	929846	1.94386e+06	792293	1.11441e+06	1.08841e+06	820045	978542
Swietenialide D					TR15	Swietenialide D	1.49984e+06	2.21437e+06	2.40951e+06	1.03529e+06	215652	566145	4.65151e+06	4.66493e+06	4.62031e+06	2.45025e+07	2.54296e+07	2.59013e+07	1.28112e+07	1.09958e+07	8.85952e+06	2.10369e+07	2.09646e+07	1.87267e+07
Norxanthantolide E					TR16	Norxanthantolide E	200854	188706	185304	35939.4	35939.4	35939.4	244597	179697	274696	688222	702037	785243	757533	619376	550883	779932	708381	867389
3,5,11(13)-Trieneudesma-13-oic acid					TR17	3,5,11(13)-Trieneudesma-13-oic acid	74490.9	74490.9	74490.9	74490.9	74490.9	74490.9	74490.9	74490.9	74490.9	945464	1.08697e+06	563483	1.99051e+06	845728	835681	1.39929e+06	577709	1.17746e+06
Dehydrololiolide					TR18	Dehydrololiolide	9199.32	9199.32	9199.32	9199.32	9199.32	9199.32	9199.32	9199.32	9199.32	106099	45996.6	130514	109062	73805.6	267755	59126.6	223113	74372.2
Geniposide					TR19	Geniposide	17396.7	17396.7	17396.7	17396.7	17396.7	17396.7	86983.7	125680	165239	17396.7	17396.7	17396.7	283228	300198	262649	195074	194389	314563
Grasshopper ketone					TR20	Grasshopper ketone	257119	302914	117711	23542.2	23542.2	23542.2	284171	155642	154627	268324	239693	201246	378948	299491	442805	308409	334524	118963
1-Epidihydrocornin Aglycone					TR21	1-Epidihydrocornin Aglycone	122973	122973	122973	122973	122973	122973	624361	686878	614865	1.63527e+06	1.803e+06	2.45218e+06	2.2274e+06	1.15305e+06	2.11765e+06	1.64631e+06	1.49533e+06	1.44899e+06
6-DeoxyCatalpol					TR22	6-DeoxyCatalpol	168309	120649	143998	81947.9	98141	97857.8	170636	201269	199315	678546	649114	828054	1.21909e+06	1.31746e+06	1.28589e+06	714478	988520	673816
(5s)-5-[(2e,5s)-5-hydroxy-5-methylhepta-2,6-dien-2-yl]oxolan-2-one			TER4		TR23	TER4	54107.6	54107.6	54107.6	54107.6	54107.6	54107.6	270538	314249	285442	1.05754e+06	1.03315e+06	1.00989e+06	727079	708840	751785	1.22536e+06	1.0538e+06	1.15298e+06
Degalloylmacarangioside B*					TR24	Degalloylmacarangioside B*	96770.7	96770.7	96770.7	96770.7	96770.7	96770.7	96770.7	96770.7	96770.7	1.13983e+06	722988	1.00998e+06	1.39717e+06	1.35744e+06	1.06894e+06	1.4978e+06	1.07655e+06	936857
(1R,6R,7R,8Ar)-6,7-Dihydroxy-1,8A-Dimethyl-1,6,7,8-Tetrahydronaphthalen-2-one*			TER5		TR25	TER5	186640	186640	186640	186640	186640	186640	1.01008e+06	933202	1.11099e+06	2.68452e+06	2.57906e+06	2.76214e+06	2.38053e+06	2.29055e+06	2.5502e+06	3.08439e+06	2.57396e+06	2.84023e+06
Tremulenolide B					TR26	Tremulenolide B	467411	385424	359098	71819.5	71819.5	71819.5	452536	425538	490667	932542	859657	1.05195e+06	1.07834e+06	830074	785758	817065	1.13128e+06	821887
Loganin					TR27	Loganin	56131.5	56131.5	56131.5	56131.5	56131.5	56131.5	935525	728283	487530	486211	513301	598424	790848	642754	602813	719205	421766	470778
Dinortrixagone					TR28	Dinortrixagone	588727	635588	209753	41950.5	41950.5	41950.5	769357	507875	1.47692e+06	360906	313262	349386	529018	451169	496109	395184	264146	280548
(1S,6S,9R)-6,10,10-trimethyl-2-methylidenebicyclo[7.2.0]undecan-5-one*			TER6		TR29	TER6	543182	736543	785442	32271.8	32271.8	32271.8	731782	896090	904153	185791	281595	161359	340642	384266	401042	511622	399191	373272
ent-3α,16β,17,19-Tetrahydroxykauran-19-ylacetate-17-O-β-D-glucopyranoside			TER7		TR30	TER7	2784.27	2784.27	2784.27	2784.27	2784.27	2784.27	41933.5	42595.2	40380.1	113033	117078	133304	20895.3	61298	13921.4	57443.9	73235.2	58894.4
Dihydrohinokitiol					TR31	Dihydrohinokitiol	97789.5	97789.5	97789.5	97789.5	97789.5	97789.5	488948	528305	524226	1.40451e+06	1.33263e+06	1.4438e+06	1.14343e+06	969085	1.09903e+06	1.61698e+06	1.27827e+06	1.4308e+06
(E)-4,8-dimethylnona-3,7-dienoic acid*					TR32	(E)-4,8-dimethylnona-3,7-dienoic acid*	12100.5	12100.5	12100.5	60502.7	88710.3	120473	69903.6	93072.1	103224	913539	891034	717864	1.13442e+06	936761	849675	1.26991e+06	898429	858822
3-Hydroxy-4,9-Cadinadien-12-Oic Acid					TR33	3-Hydroxy-4,9-Cadinadien-12-Oic Acid	1.83493e+06	1.54329e+06	1.55487e+06	290009	290009	290009	1.70008e+06	1.45005e+06	1.4942e+06	3.14951e+06	2.8927e+06	2.9954e+06	3.73264e+06	3.13989e+06	1.81258e+06	3.57201e+06	3.39105e+06	3.25941e+06
(6R,9R)-3-Oxo-α-ionol-β-D-malonyl-glucoside					TR34	(6R,9R)-3-Oxo-α-ionol-β-D-malonyl-glucoside	65475.6	65475.6	65475.6	65475.6	65475.6	65475.6	424609	327378	344894	897596	1.01101e+06	1.05927e+06	766990	657712	535020	1.23257e+06	755327	883572
phyllostachysinA					TR35	phyllostachysinA	47746.2	47746.2	47746.2	47746.2	47746.2	47746.2	347565	266214	238731	1.16228e+06	1.28313e+06	1.21926e+06	405066	539314	423206	720106	625963	570642
Ganoderic acid G					TR36	Ganoderic acid G	27409.8	27409.8	27409.8	27409.8	27409.8	27409.8	27409.8	27409.8	27409.8	27409.8	27409.8	27409.8	317400	200424	241281	361411	314235	221030
Apocynoside I					TR37	Apocynoside I	421110	501833	671505	64118.4	64118.4	64118.4	320592	356579	391513	834822	1.09961e+06	896626	602753	594615	577406	797522	578251	1.14665e+06
Rumphellol A					TR38	Rumphellol A	14074.3	14074.3	14074.3	14074.3	14074.3	14074.3	70371.4	108399	80172.4	244390	316445	228982	98614.3	154925	133273	264291	124401	243226
1-Hydroxy-11,12,13-Trinor-4(15),8-Eudesmadien-7-one					TR39	1-Hydroxy-11,12,13-Trinor-4(15),8-Eudesmadien-7-one	2.51891e+06	2.49157e+06	2.24432e+06	217174	217174	217174	1.71022e+06	1.82297e+06	1.4827e+06	3.0903e+06	2.92074e+06	3.26952e+06	2.11682e+06	1.08587e+06	2.54804e+06	3.21432e+06	3.49807e+06	2.84061e+06
4-Hydroxy-11,12,13-Trinor-8-Eudesmen-7-one					TR40	4-Hydroxy-11,12,13-Trinor-8-Eudesmen-7-one	844861	975796	888694	135124	135124	135124	763257	675619	766913	1.29201e+06	882430	1.13754e+06	1.03048e+06	1.29043e+06	1.24255e+06	1.27486e+06	1.19235e+06	1.26482e+06
3-[(Arabinosyl)oxy]-23-hydroxyurs-12,19(29)-dien-28-oic acid-28-O-glucosyl ester			TER8		TR41	TER8	164280	144966	182267	60337	69100.7	40249.8	41869.8	69518.7	34645.2	1.46256e+06	1.43213e+06	1.44011e+06	465508	505731	471159	903840	721025	586245
3-Isopropyl-6-Methyl-4,6-Heptadienoic Acid*					TR42	3-Isopropyl-6-Methyl-4,6-Heptadienoic Acid*	71656.1	66126.4	32529.8	82014.9	139830	119463	132820	79175.1	96702.6	836022	901169	806921	1.01225e+06	1.00268e+06	874726	1.0269e+06	903967	889559
Gypseatriol					TR43	Gypseatriol	156049	187463	151469	141927	184452	142818	243891	300515	228959	762889	683813	774548	1.34899e+06	1.28253e+06	1.33633e+06	784108	684221	703511
Inuloxin D					TR44	Inuloxin D	216425	283313	214529	1.82002e+06	2.13582e+06	649340	616882	634946	571116	6.99274e+06	6.86843e+06	6.95053e+06	1.37211e+07	1.31937e+07	1.17179e+07	9.29321e+06	7.73582e+06	7.84316e+06
(3S,4aR,5R,6S)-6-hydroxy-4a,5-dimethyl-3-(prop-1-en-2-yl)-4,4a,5,6-tetrahydronaphthalen-2(3H)-one			TER9		TR45	TER9	238241	158928	211757	718815	1.98919e+06	2.02026e+06	604645	515993	612485	6.57489e+06	6.40426e+06	6.49926e+06	1.39693e+07	1.3298e+07	1.2129e+07	9.13349e+06	8.17828e+06	7.43834e+06
Hyperhubein H*					TR46	Hyperhubein H*	6691.54	6691.54	6691.54	33457.7	47987.3	49145.5	160034	89518.6	123659	599786	648347	605294	278191	411887	350408	621123	381135	481880
4,5-bis(hydroxymethyl)-2,2,8-trimethyl-4,5,6,7,8,8a-hexahydro-1h-azulen-6-ol			TER10		TR47	TER10	114942	68359.4	63923.3	247170	212315	117941	181888	84163.5	115457	951910	856049	982257	1.62194e+06	1.33038e+06	1.31345e+06	1.29265e+06	1.02454e+06	1.03221e+06
Heydenoic acid B					TR48	Heydenoic acid B	221957	196497	207641	1.58478e+06	2.00415e+06	1.73722e+06	652870	567208	563461	7.14584e+06	6.56512e+06	6.92077e+06	1.32853e+07	1.2907e+07	1.1855e+07	9.42492e+06	8.07547e+06	8.07318e+06
5α,6α,7β,10β-11α,13-dihydro-4(15)-eudesmene-12,6-olide Tsoongiodendroonolide			TER11		TR49	TER11	37120.4	37120.4	37120.4	485226	515880	707763	185602	220821	212392	2.33954e+06	2.4452e+06	2.18068e+06	4.26214e+06	4.30403e+06	3.60102e+06	2.89219e+06	2.51637e+06	2.30665e+06
1β-hydroxy pterondontic acid					TR50	1β-hydroxy pterondontic acid	643724	211569	362274	2.23035e+06	2.64375e+06	2.61539e+06	953428	974589	943490	8.74665e+06	8.85638e+06	8.82482e+06	1.87611e+07	1.68551e+07	1.57685e+07	1.27252e+07	1.0558e+07	9.99136e+06
13(110)-Abeo-1,7(14),11-Chamigratriene-3,10-diol					TR51	13(110)-Abeo-1,7(14),11-Chamigratriene-3,10-diol	19299.2	19299.2	19299.2	19299.2	19299.2	19299.2	19299.2	19299.2	19299.2	302900	223194	262468	145018	122128	108364	200828	312548	145407
Secocrispiolide					TR52	Secocrispiolide	69803.8	82097.6	73021	127045	83529.6	41392.3	167232	199688	76823.3	550109	523027	628178	543065	559324	518889	944670	560719	636475
Tricalysioside O					TR53	Tricalysioside O	10243.2	10243.2	10243.2	10243.2	10243.2	10243.2	10243.2	10243.2	10243.2	165911	158773	175298	72181.2	51216	73757.8	129263	103031	91392.8
Caesalpin J					TR54	Caesalpin J	184630	228070	366400	36925.9	36925.9	36925.9	912423	707870	884302	507050	401671	286957	233949	266343	186166	310435	280688	238571
11-methoxy viburtinal					TR55	11-methoxy viburtinal	4.8698e+06	4.8698e+06	4.8698e+06	4.8698e+06	4.8698e+06	4.8698e+06	2.70896e+07	2.4349e+07	2.57571e+07	2.69408e+07	3.21349e+07	2.71602e+07	2.957e+07	3.05745e+07	2.92932e+07	3.16293e+07	3.31388e+07	3.30774e+07
Cyperusol C					TR56	Cyperusol C	46893.7	46893.7	46893.7	46893.7	46893.7	46893.7	361758	352216	375055	458997	551449	519309	234468	339060	271408	559061	440267	632856
Swietenialide A					TR57	Swietenialide A	995391	977911	1.10026e+06	586336	227620	356457	905724	919468	900824	4.1695e+06	4.13294e+06	3.8364e+06	2.64392e+06	2.17518e+06	2.02865e+06	3.12347e+06	2.79194e+06	2.69316e+06
Suspensoside A					TR58	Suspensoside A	215297	244407	272471	79702.7	78324.9	166757	287340	211107	350343	239845	345627	440857	586389	626988	621248	400077	407155	369690
(+/-)-6-Hydroxy-3-oxo-alpha-ionol					TR59	(+/-)-6-Hydroxy-3-oxo-alpha-ionol	230765	204146	236092	162790	177463	169774	116316	73552.1	88545.2	924646	775995	1.02184e+06	959695	900401	852131	1.0948e+06	944138	897639
[15-(1-Acetyloxy-2-methoxy-2-oxoethyl)-9-(furan-3-yl)-1-hydroxy-10,14,16,16-tetramethyl-7,18-dioxo-3,8-dioxapentacyclo[12.3.1.02,4.04,13.05,10]octadecan-17-yl]2-methylbut-2-enoate			TER12		TR60	TER12	2.31743e+06	1.79403e+06	1.86546e+06	1.12852e+06	320105	659512	1.30965e+06	2.42224e+06	2.54386e+06	4.53913e+06	4.52968e+06	4.92477e+06	4.00238e+06	3.42508e+06	3.62851e+06	2.76714e+06	3.10762e+06	2.74457e+06
1-cyclohex-2-en-1-yl-1-phenylethanol					TR61	1-cyclohex-2-en-1-yl-1-phenylethanol	30417.6	30417.6	30417.6	215264	164838	152857	197212	175824	152088	1.0727e+06	1.03676e+06	1.48772e+06	965200	856641	817014	1.05633e+06	1.07537e+06	960676
2,6,6-trimethyl-4-oxo-2-cyclohexen-1-carbaldehyde					TR62	2,6,6-trimethyl-4-oxo-2-cyclohexen-1-carbaldehyde	23895.5	23895.5	23895.5	198232	572954	229099	119478	195032	177849	609983	537995	398604	1.63513e+06	1.51487e+06	1.31595e+06	830811	787940	847644
3-(3'-Hydroxybutyl)-2,4,4-trimethylcyclohexa-2,5-dienone malonyl glucoside			TER13		TR63	TER13	121786	99937.9	129083	96144	145986	80080.6	144133	78249.8	196196	345331	350272	383110	471828	517934	432696	565635	464540	380202
Dehydrochamaecynenol					TR64	Dehydrochamaecynenol	52837.1	52837.1	52837.1	308557	309354	264185	52837.1	52837.1	52837.1	1.69419e+06	1.34332e+06	1.4677e+06	1.23578e+06	1.19133e+06	1.11735e+06	993799	860462	882375
Septemlobin D					TR65	Septemlobin D	124000	213425	160667	1.3187e+06	1.97193e+06	1.37559e+06	336165	344795	311392	1.44574e+06	2.31446e+06	1.27602e+06	6.33307e+06	6.13994e+06	5.89023e+06	3.53378e+06	3.07458e+06	2.79954e+06
Glucosyl 6,9-dihydroxydec-4-enoic acid					TR66	Glucosyl 6,9-dihydroxydec-4-enoic acid	1.08466e+06	1.21199e+06	1.11035e+06	553791	630887	632203	1.84512e+06	1.99405e+06	2.00575e+06	1.92893e+06	1.84481e+06	2.02208e+06	2.44523e+06	2.35919e+06	2.24246e+06	2.19011e+06	2.02012e+06	2.13406e+06
Soyasapogenol B					TR67	Soyasapogenol B	516013	463066	613644	363926	317760	321277	720433	755678	946134	1.50287e+06	1.45663e+06	1.8335e+06	1.34848e+06	1.30372e+06	1.13923e+06	1.64616e+06	1.69378e+06	1.68381e+06
5-[(1S)-1-hydroxy-2,6,6-trimethyl-4-oxocyclohex-2-en-1-yl]-3-methylpenta-2,4-dienoic acid*			TER14		TR68	TER14	413457	371726	375392	650999	494191	538948	470844	359979	380968	961116	706830	667545	2.14166e+06	2.15318e+06	1.86863e+06	2.03119e+06	1.40642e+06	1.51636e+06
[2R-(2Alpha,4Aalpha,5Beta,8Abeta)]-Decahydro-5-Hydroxy-4A-Methyl-A,8-Bis(Methylene)-2-Naphthaleneacetic Acid			TER15		TR69	TER15	9422.62	9422.62	9422.62	182612	333461	308814	47113.1	82171.1	103159	789095	615061	640405	1.07279e+06	963095	964980	862028	745258	657795
beta-Pinguisenediol					TR70	beta-Pinguisenediol	21322.5	21322.5	21322.5	106613	219182	253807	21322.5	21322.5	21322.5	313658	425603	315715	693995	738743	651702	676184	596119	538380
1,4,4,7a-tetramethyl-2,4,5,7a-tetrahydro-1H-inden-2-one			TER16		TR71	TER16	623082	500037	604370	546143	339759	569046	771449	571703	607316	3.32122e+06	1.48155e+06	3.65739e+06	1.75337e+06	1.71272e+06	1.75032e+06	1.36547e+06	1.36146e+06	2.85356e+06
(3R)-3-[(2R)-1,2-dihydroxypropan-2-yl]-6,10-dimethylspiro[4.5]deca-6,9-dien-8-one			TER17		TR72	TER17	454874	515487	224221	197720	490368	223284	403953	350517	406848	1.21483e+06	1.21356e+06	1.48682e+06	1.05422e+06	1.16508e+06	974271	1.30305e+06	1.27914e+06	1.27566e+06
Chloranthalic acid					TR73	Chloranthalic acid	1282.65	1282.65	1282.65	46179.9	45825.7	50951.7	10007.6	6413.26	13701.4	88100.2	83730.9	110620	174915	160396	155604	146784	128659	107782
2-Hydroxy-2,10,10-trimethyl-3-oxotricyclo[6.3.0.01,5]undec-6-ene-6-carboxylic acid*			TER18		TR74	TER18	440910	484633	371698	658886	678069	655137	598716	435610	435766	881739	669356	631568	2.44037e+06	2.46761e+06	1.92813e+06	2.05992e+06	1.46626e+06	1.71751e+06
Norsesquibenihiol					TR75	Norsesquibenihiol	34294.4	34294.4	34294.4	225186	223683	249155	176379	322648	171472	1.31029e+06	704924	1.20456e+06	810774	905760	659972	1.24505e+06	671531	917561
3-(3'-Hydroxybutyl)-2,4,4-trimethylcyclohexa-2,5-dienone glucoside			TER19		TR76	TER19	91454.6	103759	111747	107852	102528	96882.9	88713	103850	115571	509673	373443	397349	233207	509750	296819	441230	412755	368146
3,7-Dimethylocta-2,6-Diene-1,4-Diol 1-O-Beta-D-Glucopyranoside			TER20		TR77	TER20	210798	240661	226238	176686	208967	163775	287747	299943	262414	1.23777e+06	958017	1.08197e+06	619090	515423	577972	980747	859585	993028
12,14-Dihydroxy-3(15),6-Caryophylladien-8-one			TER21		TR78	TER21	256252	396723	409225	571603	334394	323093	512288	510556	462612	1.04902e+06	1.06287e+06	1.09565e+06	1.43257e+06	1.31993e+06	1.04779e+06	1.31802e+06	1.05512e+06	1.30292e+06
Abrisapogenol J					TR79	Abrisapogenol J	4.46494e+06	4.27647e+06	4.18722e+06	4.76841e+06	5.41291e+06	5.86156e+06	5.6923e+06	6.69805e+06	6.26026e+06	1.80554e+06	1.91221e+06	1.5377e+06	2.02262e+06	1.5536e+06	1.49387e+06	1.84108e+06	1.3329e+06	1.07157e+06
Rubinic acid*					TR80	Rubinic acid*	1.51382e+06	1.09897e+06	1.17143e+06	1.30175e+06	1.52745e+06	1.67768e+06	1.81482e+06	1.65737e+06	1.85569e+06	484492	411973	334449	458614	387540	576056	277627	493673	354173
13-Nor-1(10),11-Aristoladiene					TR81	13-Nor-1(10),11-Aristoladiene	6.01864e+06	4.98618e+06	3.19253e+06	3.24486e+06	3.09427e+06	3.5401e+06	6.88513e+06	6.86272e+06	5.32019e+06	727263	793332	631503	1.20379e+06	1.04301e+06	865984	1.1249e+06	1.17369e+06	1.06398e+06
21,25-Epoxy-23,24-Dihydroxycycloartan-3-one					TR82	21,25-Epoxy-23,24-Dihydroxycycloartan-3-one	167727	202384	138560	188685	241606	164724	349052	133154	258482	66759.6	16872.3	32290.8	49702.9	62425.7	74621.6	61961.1	42578.2	47187
2-methyl-6-(4-methylphenyl)hept-2-enoic acid					TR83	2-methyl-6-(4-methylphenyl)hept-2-enoic acid	685454	714602	782084	779058	823562	943393	1.15174e+06	1.01801e+06	1.3546e+06	549971	453262	500199	212551	336377	237736	513415	371829	401410
1-[(4As)-4A,8-Dimethyl-4,5,6,7-Tetrahydro-3H-Naphthalen-2-Yl]Ethanone			TER22		TR84	TER22	4.16485e+06	5.66201e+06	6.06656e+06	2.60215e+06	2.50172e+06	2.55218e+06	6.4277e+06	7.22099e+06	5.20338e+06	585215	393814	451034	785841	795234	706247	891865	715254	766737
Ambolic acid					TR85	Ambolic acid	878479	537138	599222	472410	657172	730684	632078	793818	806138	227465	476813	339377	205231	164469	164670	187368	157689	198213
Isomacedonic Acid*					TR86	Isomacedonic Acid*	1.11707e+06	1.14713e+06	1.0004e+06	1.14033e+06	1.61504e+06	1.68183e+06	1.85823e+06	1.53852e+06	1.70179e+06	313309	348717	393917	443521	477236	352835	501619	455323	297435
Isoceanothic acid					TR87	Isoceanothic acid	3.73596e+06	3.25007e+06	3.48677e+06	4.24166e+06	5.13634e+06	4.63147e+06	6.35831e+06	5.88348e+06	6.64441e+06	1.15309e+06	1.09013e+06	1.34952e+06	1.58647e+06	1.4073e+06	975272	1.24295e+06	1.08153e+06	1.11668e+06
19-Hydroxyursolic acid					TR88	19-Hydroxyursolic acid	2.17832e+06	2.33273e+06	1.71345e+06	937743	830150	1.12958e+06	2.76517e+06	2.37005e+06	1.91452e+06	240934	218764	285473	265108	296249	257311	361018	259770	238516
2,19-Dihydroxy-3-oxours-12-en-28-oic acid					TR89	2,19-Dihydroxy-3-oxours-12-en-28-oic acid	1.15278e+08	1.01846e+08	1.07978e+08	1.11192e+08	1.30118e+08	1.16703e+08	1.7091e+08	1.66688e+08	1.82529e+08	2.77623e+07	2.78407e+07	3.41785e+07	3.72199e+07	3.19883e+07	2.45021e+07	3.25145e+07	2.79851e+07	2.79081e+07
Virgatic acid					TR90	Virgatic acid	3.18913e+07	2.9638e+07	2.9722e+07	3.9026e+07	5.01449e+07	4.8573e+07	5.63127e+07	6.93265e+07	6.34225e+07	9.57388e+06	1.00042e+07	1.01054e+07	1.26742e+07	1.19514e+07	1.09267e+07	1.13781e+07	9.03672e+06	8.31327e+06
Aceriphyllic Acid B					TR91	Aceriphyllic Acid B	938454	1.03908e+06	1.29972e+06	889867	707133	688503	1.42517e+06	1.26442e+06	1.21197e+06	156038	203238	173874	205340	181178	192863	201932	170551	158514
Ceanothic acid					TR92	Ceanothic acid	1.77565e+07	1.53692e+07	1.59627e+07	1.73624e+07	1.9621e+07	1.82759e+07	2.75899e+07	2.66584e+07	2.89465e+07	3.90657e+06	3.84962e+06	4.7946e+06	5.07489e+06	4.67226e+06	3.39234e+06	4.5345e+06	3.96279e+06	4.00243e+06
3beta-Hydroxyatractylon					TR93	3beta-Hydroxyatractylon	697772	627308	644498	894807	825746	777089	921727	1.27474e+06	960683	263111	275364	222443	199335	194607	191506	121783	247376	197543
2,3-Dihydroxy-12,20(30)-Ursadien-28-Oic Acid*					TR94	2,3-Dihydroxy-12,20(30)-Ursadien-28-Oic Acid*	1.83376e+06	1.6344e+06	1.28016e+06	1.11424e+06	1.42276e+06	1.51615e+06	2.95469e+06	2.72565e+06	2.54322e+06	650321	611723	621971	307261	307097	333799	539714	447622	446572
2,3,19-Trihydroxyurs-12-en-23-formyl-28-oic Acid					TR95	2,3,19-Trihydroxyurs-12-en-23-formyl-28-oic Acid	86244.7	59077.7	72067.2	132526	188468	141330	267185	304830	299758	39228.8	48993.4	44354.6	37882.6	31867.7	34347.5	55310.7	47009.4	43380.5
Hederagenin*					TR96	Hederagenin*	4.56661e+07	3.57396e+07	4.2262e+07	3.9376e+07	3.97075e+07	3.37934e+07	6.71981e+07	5.44164e+07	6.37837e+07	5.65133e+06	5.2423e+06	7.03173e+06	9.44697e+06	8.34339e+06	7.16638e+06	8.39116e+06	7.75399e+06	6.77157e+06
2,3-Dihydroxyurs-12,18-dien-28-oic acid*					TR97	2,3-Dihydroxyurs-12,18-dien-28-oic acid*	101818	94620.7	104664	186063	206076	203349	168339	139877	172462	30346.5	34426.6	27680.6	51227.4	39562.3	40631.9	34790.4	26892.3	31996.7
Jujubogenin*					TR98	Jujubogenin*	4.70019e+07	3.84173e+07	4.42488e+07	4.15843e+07	4.15237e+07	3.62232e+07	6.37868e+07	5.79205e+07	6.77973e+07	5.86051e+06	6.16543e+06	7.35505e+06	9.7566e+06	8.62217e+06	7.52257e+06	7.76546e+06	8.4606e+06	7.62386e+06
3-Hydroxy-29(or30)-al-olean-12-en-28-oic acid*					TR99	3-Hydroxy-29(or30)-al-olean-12-en-28-oic acid*	721848	579142	689384	496530	395041	628282	767627	665196	434750	185577	142779	118307	140256	111138	69267.9	119039	137260	131850
2,3-Dihydroxy-5(6),12(13)-diene-ursolic acid*					TR100	2,3-Dihydroxy-5(6),12(13)-diene-ursolic acid*	104142	98419.8	99367.1	171787	216486	220273	168728	162356	177559	26799.3	33674.4	38473.6	47784.2	42772.2	36288.3	37972.8	32696	33073
Camaldulenic acid					TR101	Camaldulenic acid	3.69347e+06	3.37765e+06	3.62203e+06	5.50636e+06	6.37485e+06	6.04905e+06	4.92799e+06	4.82701e+06	5.60393e+06	1.11044e+06	895835	1.29585e+06	1.41552e+06	1.16103e+06	1.05281e+06	1.17259e+06	999195	936075
2,3-Dihydroxylup-20(29)-en-28-oic acid*					TR102	2,3-Dihydroxylup-20(29)-en-28-oic acid*	761942	621232	771146	546721	575737	620166	1.54097e+06	1.49594e+06	1.84165e+06	109344	109344	109344	109344	109344	109344	109344	109344	109344
Cashmirol B*					TR103	Cashmirol B*	6.50751e+06	5.48076e+06	5.11108e+06	4.43912e+06	4.88709e+06	5.16234e+06	7.32983e+06	8.215e+06	7.61933e+06	543640	571398	491679	853285	938339	906160	1.01648e+06	812780	887941
Goreishic Acid I*					TR104	Goreishic Acid I*	821099	629386	1.00782e+06	526794	609541	622193	1.87973e+06	1.41507e+06	1.85755e+06	105359	105359	105359	105359	105359	105359	105359	105359	105359
Santalal					TR105	Santalal	437458	365668	376549	372659	352655	351645	761859	549462	557345	10262.2	10262.2	10262.2	64260.5	51310.9	76779.8	98305.4	67189.3	61270.4
Cabraleahydroxylactone acetate					TR106	Cabraleahydroxylactone acetate	190667	133683	124297	54304	48817.4	64355.9	130227	117849	147630	9763.48	9763.48	9763.48	9763.48	9763.48	9763.48	9763.48	9763.48	9763.48
11-Keto-ursolic acid					TR107	11-Keto-ursolic acid	1.16757e+06	1.08525e+06	839729	806783	799297	981652	1.70959e+06	1.79589e+06	1.80163e+06	145457	145457	145457	145457	145457	145457	145457	145457	145457
p-Coumaroyleuscaphic acid					TR108	p-Coumaroyleuscaphic acid	96092.6	78966.7	95049.9	64687.5	86854.3	56249.9	92221.9	145509	115506	11250	11250	11250	11250	11250	11250	11250	11250	11250
6-Hydroxy-lupane-20(29)-en-3-one-28-oic acid*					TR109	6-Hydroxy-lupane-20(29)-en-3-one-28-oic acid*	4.94185e+06	4.34691e+06	5.80259e+06	3.97844e+06	5.28901e+06	5.22173e+06	9.22609e+06	4.15245e+06	6.92177e+06	499842	523372	503198	800464	862101	619009	1.06654e+06	739126	873316
3Î²-O-Trans-P-Coumaroylmaslinic Acid					TR110	3Î²-O-Trans-P-Coumaroylmaslinic Acid	171325	170762	133259	135937	96728.7	120379	266903	178060	145307	18290.1	18290.1	18290.1	18290.1	18290.1	18290.1	18290.1	18290.1	18290.1
Lupane-20(29)-en-3-on-28-oic acid					TR111	Lupane-20(29)-en-3-on-28-oic acid	1.31204e+06	1.39467e+06	1.30594e+06	1.37285e+06	445139	1.09595e+06	431579	294404	1.28406e+06	161233	140790	140024	193709	116573	131803	153615	126005	83808.2
Guajavanoic acid					TR112	Guajavanoic acid	200287	151522	167331	179082	183599	212388	305332	318343	364962	28920.9	28920.9	28920.9	28920.9	28920.9	28920.9	28920.9	28920.9	28920.9
Oleanderic acid					TR113	Oleanderic acid	1.15563e+06	889520	858624	870067	1.37423e+06	1.63664e+06	1.77773e+06	1.64481e+06	1.74984e+06	135329	132340	204710	217164	180953	184226	111723	110416	128305
Zizyberanalic acid					TR114	Zizyberanalic acid	3.46323e+06	2.97184e+06	2.78867e+06	2.29729e+06	3.05999e+06	2.51758e+06	4.41031e+06	4.02365e+06	3.88833e+06	269575	239375	271897	440256	397633	343661	415984	385345	446990
7-Epineovibsanin D					TR115	7-Epineovibsanin D	20463.3	18897.5	26052.4	29080.2	26865.8	19705.2	153752	160560	116392	3779.5	3779.5	3779.5	3779.5	3779.5	3779.5	3779.5	3779.5	3779.5
3-Oxo-1,12-Oleanadien-30-Oic Acid					TR116	3-Oxo-1,12-Oleanadien-30-Oic Acid	1.92852e+07	1.72269e+07	1.77127e+07	1.31658e+07	1.54643e+07	1.62472e+07	2.59321e+07	2.3159e+07	2.30657e+07	1.42065e+06	1.30643e+06	1.47234e+06	2.39984e+06	2.22596e+06	2.05381e+06	2.48366e+06	2.33036e+06	2.23997e+06
3-O-p-Coumaroylrotundic acid					TR117	3-O-p-Coumaroylrotundic acid	398264	195330	211185	274905	242303	241122	361136	318197	544842	10383.7	12258.2	22404.9	30099.3	46162.9	34410.3	25067.3	26600.9	25664.6
Citrullonol					TR118	Citrullonol	6.6047e+06	5.52982e+06	5.77343e+06	4.30023e+06	5.23887e+06	5.41826e+06	9.3938e+06	8.51707e+06	8.5986e+06	491573	491153	496130	734458	742117	699496	927869	805832	714203
Ent-16beta-Methoxy-19-Kauranoic Acid					TR119	Ent-16beta-Methoxy-19-Kauranoic Acid	1.30138e+06	1.08322e+06	927251	1.36372e+06	1.35285e+06	1.19649e+06	2.4199e+06	2.20195e+06	2.69525e+06	185450	185450	185450	185450	185450	185450	185450	185450	185450
Trans-Karenin*					TR120	Trans-Karenin*	67418.8	48315.6	47738.2	37250.8	49574.8	62747.4	79018	64323.4	86513.7	7087.65	7087.65	7087.65	7087.65	7087.65	7087.65	7087.65	7087.65	7087.65
1,3,5,7(14),10-Bisabolapentaene					TR121	1,3,5,7(14),10-Bisabolapentaene	1.3521e+06	1.33134e+06	1.47725e+06	609444	958099	935284	1.55315e+06	1.47906e+06	1.54458e+06	88419.1	103673	70983	105128	131518	116862	185799	175324	95650.9
Hederagonic acid					TR122	Hederagonic acid	419270	365947	365108	389508	483950	435939	372584	386645	469474	83543.8	84118.3	113254	68139.1	62829.6	53747.6	107721	89965	82785.7
Lupenone					TR123	Lupenone	25262	95217.4	107782	202001	274813	276146	133450	111569	121456	103759	105652	57900.7	36081.3	37256.6	31408.5	38605.6	28298.4	27394.8
Vomifoliol 9-[Xylosyl-(1→6)-Glucoside]					TR124	Vomifoliol 9-[Xylosyl-(1→6)-Glucoside]	14115.4	16850.9	12805.4	8932.68	6415.94	10433.5	43107.7	30949.3	43760.6	5909.41	16328.2	9664.9	1181.88	1181.88	1181.88	1181.88	1181.88	1181.88
6,29-Dihydroxy-18-Oleanen-3-one					TR125	6,29-Dihydroxy-18-Oleanen-3-one	228597	177289	222266	154191	172020	165322	236884	217996	219751	22517.2	22517.2	22517.2	22517.2	22517.2	22517.2	22517.2	22517.2	22517.2
3,13,15-Trihydroxyoleanane-12-one					TR126	3,13,15-Trihydroxyoleanane-12-one	5.3655e+06	4.69316e+06	4.99023e+06	4.24178e+06	5.02522e+06	4.23444e+06	87707.3	87707.3	87707.3	438537	520818	665843	727472	584702	541424	702379	714852	720774
3,25-Epoxy-1,2,3-Trihydroxy-12-Ursen-28-Oic Acid					TR127	3,25-Epoxy-1,2,3-Trihydroxy-12-Ursen-28-Oic Acid	229482	215715	202635	722956	667016	794067	975823	1.37409e+06	899940	168974	167151	136545	128646	110600	58289	249405	103409	162250
15,16-Dinor-8(17),11-labdadien-13-one*					TR128	15,16-Dinor-8(17),11-labdadien-13-one*	4.33557e+06	3.56601e+06	3.70703e+06	5.12137e+06	5.2087e+06	5.55518e+06	9.59707e+06	8.74273e+06	8.318e+06	713202	713202	713202	713202	713202	713202	713202	713202	713202
2,3,19-Trihydroxy-24-oxo-olean-12-en-28-oic acid					TR129	2,3,19-Trihydroxy-24-oxo-olean-12-en-28-oic acid	104107	114066	92538.7	141916	160228	117983	259454	272257	277854	18507.7	18507.7	18507.7	18507.7	18507.7	18507.7	18507.7	18507.7	18507.7
3,23-Dihydroxy-12-Oleanen-28-Oic Acid 3-O-(3,4-Dihydroxy-E-Cinnamoyl)			TER22a		TR130	TER22a	309331	340876	257783	361321	283515	369971	516196	453672	386904	43753.7	43753.7	43753.7	43753.7	43753.7	43753.7	43753.7	43753.7	43753.7
(3R,5R,7R,8R,10S,13S,17R)-17-((S)-7,7-dimethyl-2,3,6,7-tetrahydrooxepin-3-yl)-4,4,8,10,13-pentamethyl-2,3,4,5,6,7,8,9,10,11,12,13,16,17-tetradecahydro-1H-cyclopenta[a]phenanthrene-3,7-diyl diacetate			TER23		TR131	TER23	431649	393556	445957	29705.8	20285.9	45416.4	179043	186669	178370	4057.18	4057.18	4057.18	4057.18	4057.18	4057.18	4057.18	4057.18	4057.18
2,3,23-Trihydroxy-12-Oleanen-28-Oic Acid 3-O-(4-Hydroxy-3-Methoxy-E-Cinnamoyl)*			TER24		TR132	TER24	227466	424252	327482	227249	263959	334678	589225	608583	712232	27589.2	32441.2	32526.9	44375.5	36574.7	23219.9	45056.5	27694.6	31274.6
4,8-dimethyl-12-methylidene-3-oxatricyclo[9.3.0.02,4]tetradec-7-en-13-one*			TER25		TR133	TER25	124409	102930	137683	74695.2	98973.2	104604	188360	170134	193598	11500.4	11500.4	11500.4	11500.4	11500.4	11500.4	11500.4	11500.4	11500.4
Oleanolic acid-3-O-glucosyl(1→2)glucoside					TR134	Oleanolic acid-3-O-glucosyl(1→2)glucoside	213707	202978	228696	368484	435591	378443	485044	474911	535824	34678.9	36502.8	26027.2	64012.2	37030.9	41418.9	36384.5	34388.9	28690.9
1,3(15),10-Bisabolatriene*					TR135	1,3(15),10-Bisabolatriene*	5.73763e+06	5.50146e+06	5.66349e+06	4.57051e+06	1.77147e+06	2.54184e+06	3.47326e+06	3.23791e+06	3.26905e+06	354295	354295	354295	354295	354295	354295	354295	354295	354295
Caffeoylmaslinic Acid*					TR136	Caffeoylmaslinic Acid*	117251	69535.5	90330.6	106689	117730	125971	233588	219517	230729	13907.1	13907.1	13907.1	13907.1	13907.1	13907.1	13907.1	13907.1	13907.1
Mangiferonic acid*					TR137	Mangiferonic acid*	341492	223924	264191	440418	244512	256612	334456	436473	351915	32164.1	68017.7	48131.4	42278.1	31236.6	31185.6	44047	37776	46815.7
Cordiaquinol C*					TR138	Cordiaquinol C*	69953.4	75076.5	75736.3	119689	149093	122763	195787	195196	158603	13990.7	13990.7	13990.7	13990.7	13990.7	13990.7	13990.7	13990.7	13990.7
Agallochol C					TR139	Agallochol C	61399.3	44609.2	76511.9	71430.7	76011.9	105008	133691	138686	115263	8921.85	8921.85	8921.85	8921.85	8921.85	8921.85	8921.85	8921.85	8921.85
3-Hydroxy-12-Oleanen-22-one					TR140	3-Hydroxy-12-Oleanen-22-one	363056	322586	462428	305723	117641	247410	23528.3	23528.3	23528.3	23528.3	23528.3	23528.3	23528.3	23528.3	23528.3	23528.3	23528.3	23528.3
beta-sesquiphellandrene*					TR141	beta-sesquiphellandrene*	5.12077e+06	5.41254e+06	5.72493e+06	4.86831e+06	1.67004e+06	3.01964e+06	3.18032e+06	3.34812e+06	3.34436e+06	334007	334007	334007	334007	334007	334007	334007	334007	334007
Quinatic acid					TR142	Quinatic acid	368767	403466	364436	315422	333080	359640	422953	346629	348460	35105.7	35105.7	35105.7	35105.7	35105.7	35105.7	35105.7	35105.7	35105.7
Isomangiferolic acid					TR143	Isomangiferolic acid	4.52826e+07	4.38214e+07	4.30458e+07	4.86574e+07	1.6351e+07	1.94318e+07	3.05788e+07	2.81814e+07	1.57653e+07	2.77629e+06	2.02003e+06	2.96261e+06	3.05631e+06	3.01492e+06	2.7156e+06	2.69018e+06	2.50977e+06	2.52196e+06
Momordicoside I Aglycone*					TR144	Momordicoside I Aglycone*	4.35912e+07	4.41186e+07	4.18959e+07	4.86148e+07	1.68481e+07	1.98457e+07	2.97842e+07	2.82386e+07	1.6288e+07	2.98368e+06	2.00994e+06	2.86747e+06	3.02464e+06	3.03031e+06	2.70897e+06	2.81607e+06	2.66919e+06	2.43922e+06
Rubione D*					TR145	Rubione D*	4.37708e+07	4.59426e+07	4.24183e+07	5.2355e+07	1.64298e+07	1.99292e+07	3.09589e+07	2.86291e+07	1.70004e+07	2.91264e+06	2.05376e+06	2.79651e+06	2.97439e+06	3.09409e+06	2.76069e+06	2.72023e+06	2.64372e+06	2.53452e+06
Ursolic acid*					TR146	Ursolic acid*	4.41171e+07	4.27068e+07	4.30374e+07	4.9394e+07	1.58454e+07	1.96864e+07	2.79217e+07	3.13864e+07	1.63935e+07	2.75496e+06	2.03484e+06	2.77997e+06	2.61323e+06	3.15696e+06	2.59872e+06	2.70869e+06	2.38518e+06	2.41296e+06
Betulinic acid*					TR147	Betulinic acid*	4.56932e+07	4.04532e+07	4.05442e+07	5.01225e+07	1.75508e+07	2.07774e+07	2.95133e+07	2.72623e+07	1.62916e+07	2.55296e+06	1.78381e+06	2.68314e+06	2.69874e+06	3.34495e+06	2.53634e+06	2.52224e+06	2.34147e+06	2.30337e+06
Rubiatriol					TR148	Rubiatriol	9.0358e+06	9.19682e+06	8.74114e+06	8.95585e+06	3.38061e+06	3.80793e+06	5.66896e+06	5.97605e+06	3.04322e+06	554595	400266	439651	524406	539640	471957	423168	420399	400505
17-[7-hydroxy-6-(hydroxymethyl)hepta-1,5-dien-2-yl]-4,4,8,10,14-pentamethyl-1,2,5,6,7,9,11,12,13,15,16,17-dodecahydrocyclopenta[a]phenanthren-3-one			TER26		TR149	TER26	1.2991e+06	1.25713e+06	1.23602e+06	1.09716e+06	340932	743912	913655	884448	845152	68186.5	68186.5	68186.5	68186.5	68186.5	68186.5	68186.5	68186.5	68186.5
Betulonic acid*					TR150	Betulonic acid*	285516	214571	239363	453785	253051	251724	306248	407095	322835	42087.2	46768.2	47943.7	38055.1	33100.6	17043.5	44251.6	37825.1	36780.2
2ɑ-hydroxy-3β-trans-p-hydroxycinnamoyloxy oleanolic acid*			TER27		TR151	TER27	33697.4	25313	48731.5	20833.1	41267.4	76138.4	102146	75753.1	66692.9	4166.62	4166.62	4166.62	4166.62	4166.62	4166.62	4166.62	4166.62	4166.62
2α,3α-Dihydroxyolean-12-en-28-oic acid					TR152	2α,3α-Dihydroxyolean-12-en-28-oic acid	9.34717e+06	8.77519e+06	8.85429e+06	8.18963e+06	8.4498e+06	8.0979e+06	1.05878e+07	1.16784e+07	1.19227e+07	467335	483067	749611	740046	725540	652440	898934	682825	691782
Rubusic acid					TR153	Rubusic acid	18108	12212.5	14227.9	145630	150136	203736	41120.7	42035.1	30828.9	1350.41	1350.41	1350.41	13768.7	16162.1	12262.6	7506.36	6752.06	7461.34
3-O-Coumaroylasiatic acid*					TR154	3-O-Coumaroylasiatic acid*	334578	239983	227159	319466	307088	219427	554639	332466	347814	18222.1	4185.86	15543.9	34093.5	23797.6	12584.4	12705.7	4006.4	14743.1
5,8α-dioxy-3β,16α-dihydroxyl-lanost-7(11),24-dien-21-oic acid			TER28		TR155	TER28	339920	261893	307735	333085	393948	393771	1.21787e+06	1.62382e+06	1.69421e+06	15979.9	13712	18014.7	33947.8	32620.6	25112.2	23427.6	16589.5	16715.3
9'-oxaspiro[cyclohexane-1,8'-tricyclo[8.4.0.02,7]tetradecan]-2'-ene			TER29		TR156	TER29	206259	815653	1.42379e+06	784586	195154	459764	708448	444832	442837	39030.7	39030.7	39030.7	39030.7	39030.7	39030.7	39030.7	39030.7	39030.7
1-[5-(3,7-dimethylocta-2,6-dienyl)-2,4-dihydroxyphenyl]ethanone			TER30		TR157	TER30	487743	317924	354775	370157	461173	431096	689255	745463	671448	36784.8	56559.6	39036.7	33574	40835.3	28269.1	24969.5	16000	22120.4
3-O-Cafeoyltormentic acid					TR158	3-O-Cafeoyltormentic acid	26227.4	21252.8	27779	21592.5	17919.6	39032.6	40602.1	40551.5	39369.1	2073.28	2073.28	2073.28	2073.28	2073.28	2073.28	2073.28	2073.28	2073.28
Quillaic acid					TR159	Quillaic acid	32702.7	30970.1	25852.2	37854.3	41876.7	38796.7	44922.7	46772.6	64885.4	2970.3	2970.3	2970.3	2970.3	2970.3	2970.3	2970.3	2970.3	2970.3
3-Epiursolic Acid					TR160	3-Epiursolic Acid	1.03976e+06	1.13042e+06	1.11239e+06	1.08862e+06	381471	502685	963357	873578	1.00553e+06	49331.3	44624.6	50806.2	50412.4	53169.9	40412.5	41466.3	59406.9	29918.8
α-Boswellic acid*					TR161	α-Boswellic acid*	1.08359e+06	1.02132e+06	1.14591e+06	1.09137e+06	298068	508448	742314	810152	859384	48825.7	35551.2	33486.9	48758.7	40297.2	42695	53517	31759.8	36596.6
3Alpha-Hydroxyolean-12-En-27-Oic Acid*			TER31		TR162	TER31	4.79374e+06	5.06809e+06	4.82499e+06	4.35432e+06	1.18059e+06	2.45391e+06	2.99708e+06	2.96281e+06	2.99489e+06	99075.8	132354	79512.5	167561	193502	163417	141337	77511.8	121066
(3S)-3-isopropenyl-6-oxoheptanoate			TER32		TR163	TER32	45589.4	37297.3	37700.2	119042	112169	126490	73838.1	47566.8	36881.3	73233.5	104070	104564	7376.25	7376.25	7376.25	7376.25	7376.25	7376.25
beta-Apo-13-carotenone					TR164	beta-Apo-13-carotenone	225320	396795	277237	893251	597629	650517	220355	263209	310292	44070.9	44070.9	44070.9	44070.9	44070.9	44070.9	44070.9	44070.9	44070.9
2,3-Dihydroxy-12-Ursen-28-Oic Acid 3-O-(3-Hydroxy-4-Methoxy-E-Cinnamoyl)			TER33		TR165	TER33	175077	180782	155101	81270.9	62487.7	107389	494167	292096	465106	522.763	522.763	522.763	4597.14	6411.03	4320.02	6089.1	8065.4	2613.81
3-O-Trans-Caffeoyltormentic Acid					TR166	3-O-Trans-Caffeoyltormentic Acid	60956.8	30951.1	44808.8	75202.5	112436	81540.3	72359	121874	103604	5331.63	5331.63	5331.63	5331.63	5331.63	5331.63	5331.63	5331.63	5331.63
28-Hydroxy-1,20(29)-Lupadien-3-one					TR167	28-Hydroxy-1,20(29)-Lupadien-3-one	6.05951e+07	5.85878e+07	5.62472e+07	5.45321e+07	1.50995e+07	2.53063e+07	3.6043e+07	3.63276e+07	3.83886e+07	1.25769e+06	1.00406e+06	968034	1.63515e+06	1.96992e+06	1.99684e+06	1.52912e+06	1.20751e+06	942202
3-Oxo-29-Friedelanoic Acid*					TR168	3-Oxo-29-Friedelanoic Acid*	5.36647e+06	3.66179e+06	4.60505e+06	4.40481e+06	1.3227e+06	2.03162e+06	2.54457e+06	3.13948e+06	3.38702e+06	113896	108855	99522.3	167852	160297	127645	105779	117931	108434
Ganoderic Acid S					TR169	Ganoderic Acid S	2.62282e+06	2.31104e+06	2.41692e+06	1.63321e+06	2.01241e+06	2.16831e+06	4.32605e+06	3.50134e+06	4.32179e+06	869112	641768	567194	113439	113439	113439	113439	113439	113439
13,28-Epoxyolean-11-en-3-one					TR170	13,28-Epoxyolean-11-en-3-one	5.83431e+07	5.75472e+07	5.63906e+07	5.45903e+07	1.45345e+07	2.76302e+07	3.59464e+07	3.99405e+07	3.85364e+07	1.11325e+06	1.01964e+06	971580	1.88948e+06	1.9409e+06	1.69715e+06	1.42186e+06	1.11699e+06	964275
Momordicinin					TR171	Momordicinin	5.81136e+06	5.76961e+06	5.50268e+06	5.35404e+06	1.508e+06	2.55387e+06	3.57593e+06	3.84351e+06	3.65205e+06	116387	127890	95279.4	165009	191722	175406	151349	141785	97078.2
3β,19α-Dihydroxy-24-Norurs-4(23),12-Dien-28-Oic Acid			TER34		TR172	TER34	6.78582e+06	6.64574e+06	6.53064e+06	5.30294e+06	5.85213e+06	6.12388e+06	6.72148e+06	6.9149e+06	6.41481e+06	385970	413637	401593	320511	316831	321966	359275	347190	210452
Tamarixol					TR173	Tamarixol	7.46726e+06	7.59611e+06	7.71727e+06	3.68805e+06	2.78718e+06	2.77367e+06	5.54552e+06	5.01273e+06	4.85877e+06	105015	100726	100370	161322	180550	152717	90246.7	82026.7	80266.9
Rubuminatus A					TR174	Rubuminatus A	4.56669e+06	4.0133e+06	4.28447e+06	3.23098e+06	4.03929e+06	4.06239e+06	4.72455e+06	4.44804e+06	4.36507e+06	305967	297225	301802	218086	211268	164234	243610	207942	175590
1,6-Dihydroxy-2,7(19),10,14-Phytatetraen-13-one*			TER35		TR175	TER35	2.11941e+06	1.52474e+06	1.46959e+06	3.88058e+06	3.43036e+06	4.02679e+06	2.25915e+06	2.0805e+06	1.71231e+06	72530.6	40789.5	34856.8	199749	214896	166959	157162	145379	168389
Guavacoumaric acid*					TR176	Guavacoumaric acid*	392428	221973	217398	341222	287283	148677	526895	325611	320630	1132.14	1132.14	1132.14	5660.71	22084.7	11757.1	14314.7	13360.3	20024.1
3,19,24-Trihydroxy-12-Ursen-28-Oic Acid 24-O-(3-Hydroxy-4-Methoxycinnamoyl)*			TER36		TR177	TER36	3.76536e+06	2.985e+06	4.03887e+06	2.29219e+06	3.51902e+06	3.50472e+06	5.32939e+06	5.01857e+06	7.14279e+06	82332.3	85316.6	128016	185546	106554	181388	235730	115043	179130
13-Apo-beta-carotenone					TR178	13-Apo-beta-carotenone	524829	438764	321366	1.54232e+06	1.4664e+06	1.57878e+06	407129	348696	678921	64273.1	64273.1	64273.1	64273.1	64273.1	64273.1	64273.1	64273.1	64273.1
2β-Hydroxy-9-Verrucosanone					TR179	2β-Hydroxy-9-Verrucosanone	78011.8	92139.2	98114.9	99874.2	128210	138169	41233.7	27021.1	42416.4	5064.23	5064.23	5064.23	5064.23	5064.23	5064.23	5064.23	5064.23	5064.23
3-O-Feruloyleuscaphic acid					TR180	3-O-Feruloyleuscaphic acid	6.47726e+06	6.90185e+06	7.91891e+06	5.88088e+06	9.67186e+06	6.24204e+06	1.02201e+07	8.60144e+06	1.12712e+07	196230	333191	237250	317603	180932	340974	479924	279926	328694
Corosolic acid methyl ester					TR181	Corosolic acid methyl ester	71925	60688.6	62964.7	77632.2	139523	117005	107417	108545	141157	335.387	335.387	335.387	4732.67	5136.73	2247.64	3164.59	1926.9	1676.94
3-O-Trans-Feruloyleuscaphic Acid					TR182	3-O-Trans-Feruloyleuscaphic Acid	6.66622e+06	6.22369e+06	8.51199e+06	5.96483e+06	7.20557e+06	6.48763e+06	1.15231e+07	1.05626e+07	1.24956e+07	142244	303251	204776	218522	188932	262320	390375	233099	247746
6-hydroxy-5-[(3E)-5-hydroxy-3-methylpent-3-en-1-yl]-1,1,4a,6-tetramethyl-decahydronaphthalen-2-yl acetate			TER37		TR183	TER37	1.45541e+06	1.63167e+06	1.65538e+06	8.30008e+06	8.29751e+06	9.42186e+06	3.49507e+06	2.91978e+06	3.08816e+06	186707	214248	194847	247410	272760	271748	251412	246255	328557
Viteagnusin A					TR184	Viteagnusin A	2.14377e+06	1.90785e+06	2.49974e+06	7.65269e+06	7.21551e+06	7.5717e+06	3.78622e+06	3.10189e+06	3.44164e+06	140982	124260	103533	253744	224149	197702	165315	161926	161978
2,3-Dihydroxy-12-Ursen-28-Oic Acid 3-O-(4-Hydroxy-3-Methoxy-E-Cinnamoyl)			TER38		TR185	TER38	3.52403e+06	2.28296e+06	2.31358e+06	2.14684e+06	1.98377e+06	1.85102e+06	3.39052e+06	3.65674e+06	3.8912e+06	41492.5	52329.7	68852.9	51377	85627.7	35835.1	110400	52016.9	41730.2
Viburnol E					TR186	Viburnol E	2.65579e+06	2.74383e+06	2.411e+06	3.4002e+06	4.51495e+06	4.56177e+06	2.5302e+06	3.01664e+06	2.85958e+06	71075.3	60923.5	50761.7	106965	115050	97983	100330	67956.2	41846.6
Viteagnusin B					TR187	Viteagnusin B	5.09513e+06	5.42982e+06	5.25855e+06	1.92464e+07	1.47332e+07	1.93463e+07	1.01132e+07	9.30594e+06	8.89e+06	301117	272398	161579	352409	422458	380827	310475	335278	353899
3-O-Trans-p-Coumaroylmaslinic Acid*					TR188	3-O-Trans-p-Coumaroylmaslinic Acid*	43679.9	24579	50383.3	30221.1	29224.8	53552.8	99114.5	64105.1	78974.8	3670.2	7349.23	5007.71	734.041	734.041	734.041	734.041	734.041	734.041
Glycyrrhetinate					TR189	Glycyrrhetinate	39382.7	36344.6	29695.7	44548.5	34541.8	30607.8	39881.4	39514.1	35959.3	3061	4701.34	4374.28	612.2	612.2	612.2	612.2	612.2	612.2
2,3,23-Trihydroxy-12-Ursen-28-Oic Acid 3-O-(4-Hydroxy-E-Cinnamoyl)*			TER39		TR190	TER39	96427.8	62041.7	127383	107432	152574	111336	241582	193630	223746	10593.6	17268.1	9560.98	1912.2	1912.2	1912.2	1912.2	1912.2	1912.2
Eucalyptolic Acid					TR191	Eucalyptolic Acid	2.52335e+06	2.49607e+06	2.42169e+06	2.10145e+06	1.57617e+06	1.94179e+06	3.22824e+06	4.31555e+06	3.78329e+06	39161.5	42258.1	46397.2	34095.3	22220	24470.1	46283.6	36269.5	32256.1
23-Hydroxybetulinic acid					TR192	23-Hydroxybetulinic acid	42092.4	41196.2	43490.4	43053.8	46640.4	40053.3	50748.1	52831.5	55263.9	6684.03	2469.99	4257.51	493.998	493.998	493.998	493.998	493.998	493.998
3,7-Epoxy-1,10-Bisaboladien-12-ol; Butanoyl					TR193	3,7-Epoxy-1,10-Bisaboladien-12-ol; Butanoyl	183014	175318	146640	369708	523154	420713	267645	231006	252141	7578.46	22052.7	18939.5	1515.69	1515.69	1515.69	1515.69	1515.69	1515.69

## Sheet: Table S3 Statistical analysis
Compounds	FDP_vs_FD_VIP	FDP_vs_FD_P-value	FDP_vs_FD_Fold_Change	FDP_vs_FD_Log2FC	FDP_vs_FD_Type	FDP_vs_FSP_VIP	FDP_vs_FSP_P-value	FDP_vs_FSP_Fold_Change	FDP_vs_FSP_Log2FC	FDP_vs_FSP_Type	FDP_vs_HDP_VIP	FDP_vs_HDP_P-value	FDP_vs_HDP_Fold_Change	FDP_vs_HDP_Log2FC	FDP_vs_HDP_Type	FD_vs_FS_VIP	FD_vs_FS_P-value	FD_vs_FS_Fold_Change	FD_vs_FS_Log2FC	FD_vs_FS_Type	FD_vs_HD_VIP	FD_vs_HD_P-value	FD_vs_HD_Fold_Change	FD_vs_HD_Log2FC	FD_vs_HD_Type	FSP_vs_FS_VIP	FSP_vs_FS_P-value	FSP_vs_FS_Fold_Change	FSP_vs_FS_Log2FC	FSP_vs_FS_Type	HDP_vs_FSP_VIP	HDP_vs_FSP_P-value	HDP_vs_FSP_Fold_Change	HDP_vs_FSP_Log2FC	HDP_vs_FSP_Type	HDP_vs_HD_VIP	HDP_vs_HD_P-value	HDP_vs_HD_Fold_Change	HDP_vs_HD_Log2FC	HDP_vs_HD_Type	HD_vs_FS_VIP	HD_vs_FS_P-value	HD_vs_FS_Fold_Change	HD_vs_FS_Log2FC	HD_vs_FS_Type
Acasenterpene B*	1.08193	0.00169245	4.27579	2.09619	up	1.0129	0.158558	0.878105	-0.187535	insig	1.06299	0.0318734	1.44638	0.532451	insig	0.696947	0.161438	1.94599	0.960507	insig	1.16261	0.0199701	55.7587	5.80112	up	0.962828	0.00262683	9.47571	3.24423	insig	1.11706	0.0236845	0.607103	-0.719986	insig	1.09353	0.0104363	164.833	7.36486	up	1.07739	0.164696	0.0349003	-4.84062	down
Apotrientriol A*	0.973238	0.00171353	4.29384	2.10227	insig	1.31153	0.021631	1.47546	0.561165	insig	0.421786	0.570091	1.09083	0.125421	insig	1.14312	0.10506	13.9104	3.7981	up	1.10054	0.10506	13.9104	3.7981	up	1.09256	0.00206746	40.4818	5.3392	up	0.897439	0.16699	1.35261	0.435744	insig	1.09282	0.0159839	54.7559	5.77494	up	-	-	-	-	-
Ilicic acid	1.10373	0.0312667	27.0188	4.75589	up	1.19727	0.0454365	2.83252	1.50208	up	0.990332	0.0620413	0.637827	-0.648764	insig	-	-	-	-	-	-	-	-	-	-	1.05446	0.0775384	9.53879	3.25381	up	1.11584	0.000885272	4.44089	2.15085	up	1.09389	0.00415192	42.3607	5.40466	up	-	-	-	-	-
6-Hydroxy-3-isopropenyl-heptanoate	1.0032	0.0722126	3.93202	1.97527	up	0.24085	0.688692	1.13791	0.186386	insig	0.680692	0.287951	0.758806	-0.398197	insig	0.655784	0.323831	0.793662	-0.333404	insig	1.14143	0.0499039	7.29001	2.86592	up	0.999751	0.0792398	2.74248	1.45548	insig	0.854636	0.105238	1.49961	0.584583	insig	1.09391	0.0037267	37.7758	5.23939	up	1.18764	0.00367759	0.10887	-3.19932	down
4-methyl-4-{[3,4,5-trihydroxy-6-(hydroxymethyl)oxan-2-yl]oxy}oxan-2-one	0.960091	0.0254383	1.44421	0.530276	insig	1.34652	0.00457064	1.98858	0.991738	insig	1.19324	0.00854408	0.551094	-0.859631	insig	1.1889	0.0179636	2.60222	1.37974	up	1.16342	0.00885226	13.8788	3.79481	up	1.04599	0.0290026	1.88986	0.918282	insig	1.18029	0.00381986	3.60842	1.85137	up	1.09388	0.00450916	36.3709	5.18471	up	1.18815	0.00178867	0.187497	-2.41506	down
6beta,7beta-Dihydroxykaurenoic acid	1.10896	0.00395171	22.4953	4.49155	up	1.41037	0.00395171	22.4953	4.49155	up	0.949173	0.150301	0.620177	-0.689249	insig	1.19843	0.0283929	0.162215	-2.62402	down	-	-	-	-	-	1.08016	0.0283929	0.162215	-2.62402	down	1.19104	0.0293939	36.2723	5.1808	up	1.08918	0.0293939	36.2723	5.1808	up	1.17506	0.0283929	0.162215	-2.62402	down
7-(2-hydroxypropan-2-yl)-4a-methyl-decahydronaphthalen-1-ol	1.10823	0.000906426	5.99141	2.5829	up	1.32766	0.00547687	0.793418	-0.333847	insig	0.813004	0.165061	0.937108	-0.0937127	insig	1.211	0.00207211	5.39984	2.43292	up	1.16461	0.00207211	5.39984	2.43292	up	1.0927	0.000834128	40.7764	5.34966	up	1.09565	0.0143876	0.846666	-0.240135	insig	1.09445	0.000561436	34.524	5.10953	up	-	-	-	-	-
Oxyphyllol B	1.06469	0.0490778	7.58879	2.92387	up	0.660278	0.447688	0.837031	-0.256648	insig	0.874733	0.207522	1.58994	0.66897	insig	0.0891322	0.869397	0.938073	-0.0922284	insig	1.13327	0.0714154	6.91985	2.79074	up	1.06483	0.000230916	8.50487	3.08829	up	1.13301	0.00271681	0.526455	-0.925617	insig	1.09238	0.0105458	33.0285	5.04564	up	1.15026	0.0853319	0.135563	-2.88297	down
6-methyl-7-(3-oxobutyl)cyclohept-2-en-1-one	1.08661	0.00258799	3.26893	1.70882	up	0.905534	0.174714	1.19168	0.252996	insig	1.20523	0.00508291	0.619415	-0.691021	insig	1.20421	0.014347	6.19167	2.63033	up	1.15794	0.014347	6.19167	2.63033	up	1.09079	0.00854475	16.9846	4.08615	up	1.15902	0.00484221	1.92388	0.944017	insig	1.09452	0.000246973	32.6762	5.03017	up	-	-	-	-	-
1-(4-hydroxy-pentyl)-2,8a-dimethyl-5-methylene-decahydro-naphthalene-2,6-diol	0.857827	0.159469	1.4425	0.528568	insig	0.415266	0.649703	0.9266	-0.109982	insig	0.0522771	0.998326	1.00036	0.000517234	insig	1.19841	7.41868e-05	3.4768	1.79776	up	1.16557	0.00102501	20.922	4.38695	up	1.08393	0.00398545	5.41255	2.43631	up	0.462142	0.455394	0.926267	-0.110499	insig	1.09346	0.00493957	30.1691	4.915	up	1.18327	0.0103045	0.166179	-2.58919	down
3,4-Dihydroxy-7,8-dihydro-β-ionone-4-O-β-D-glucoside	0.787156	0.108849	1.82518	0.868043	insig	0.705371	0.346846	0.718266	-0.47741	insig	0.665325	0.275734	0.644957	-0.632725	insig	0.020669	0.79542	1.11042	0.151112	insig	1.11264	0.105113	10.5665	3.40143	up	0.957022	0.100852	2.8217	1.49656	insig	0.143863	0.764256	1.11366	0.155315	insig	1.07827	0.0565566	29.9025	4.9022	up	1.17838	0.0283752	0.105089	-3.25032	down
Cordianol D	1.07546	0.0189638	2.19885	1.13675	up	1.26903	0.0329617	1.58689	0.6662	insig	0.960739	0.0772212	0.788206	-0.343355	insig	1.17675	0.00682155	1.75563	0.811987	insig	1.16444	0.0036311	9.61292	3.26497	up	1.07294	0.012386	2.43266	1.28253	up	1.15925	0.00239482	2.01329	1.00955	up	1.09399	0.00309078	26.817	4.74508	up	1.18749	0.00282598	0.182632	-2.45299	down
8,9-Dihydroxy-P-Menth-1(6)-En-2-one	1.07821	0.000379735	2.92256	1.54723	up	0.955399	0.162441	1.16385	0.218899	insig	0.607601	0.330834	0.926473	-0.11018	insig	0.563468	0.36395	1.46268	0.548616	insig	1.15506	0.0221078	6.25549	2.64512	up	0.868216	0.00657862	3.67298	1.87695	insig	0.928982	0.0701337	1.25621	0.329079	insig	1.0939	0.00322585	19.733	4.30254	up	0.841208	0.186876	0.233824	-2.09651	insig
Macarangioside D*	1.10773	0.00745441	14.7604	3.88366	up	0.899372	0.174864	1.24884	0.320585	insig	0.471505	0.449733	0.749759	-0.415502	insig	-	-	-	-	-	-	-	-	-	-	1.08845	0.0145986	11.8194	3.56308	up	0.744442	0.270725	1.66565	0.736086	insig	1.0769	0.0709367	19.6869	4.29917	up	-	-	-	-	-
Swietenialide D	1.1083	0.00234927	4.35742	2.12347	up	1.32214	0.00929393	0.800811	-0.320467	insig	1.17316	0.0039553	1.85904	0.894559	insig	1.14498	0.0109478	2.27586	1.18641	up	1.07898	0.00335501	7.66982	2.93919	up	1.08573	4.97422e-06	12.3836	3.63035	up	1.16065	0.00287668	0.430766	-1.21503	down	1.04747	0.00971437	17.9774	4.16811	up	0.97569	0.01773	0.296729	-1.75278	insig
Norxanthantolide E	1.08245	0.00128209	3.37015	1.75281	up	0.675549	0.345392	1.08283	0.114808	insig	0.847695	0.139833	1.22197	0.289208	insig	0.697011	0.27643	1.21592	0.282052	insig	1.15489	0.0196398	6.48304	2.69667	up	1.09006	0.00265754	3.78438	1.92006	up	0.638723	0.312664	0.886136	-0.1744	insig	1.09235	0.0098872	17.88	4.16028	up	1.18865	0.000917742	0.187554	-2.41462	down
3,5,11(13)-Trieneudesma-13-oic acid	1.08618	0.0576819	14.1156	3.81922	up	0.32826	0.562855	1.21516	0.28115	insig	0.204267	0.727113	0.859076	-0.219143	insig	-	-	-	-	-	-	-	-	-	-	1.07805	0.0369325	11.6162	3.53807	up	0.465336	0.457592	1.4145	0.500293	insig	1.07071	0.095517	16.4312	4.03836	up	-	-	-	-	-
Dehydrololiolide	1.04933	0.170958	12.9217	3.69172	up	0.203318	0.700537	1.26185	0.335544	insig	0.278417	0.713328	0.791376	-0.337564	insig	-	-	-	-	-	-	-	-	-	-	1.05087	0.0772947	10.2402	3.35618	up	0.451712	0.457166	1.5945	0.673108	insig	1.05019	0.141838	16.3281	4.02929	up	-	-	-	-	-
Geniposide	0.876401	0.0941889	1.86298	0.897615	insig	1.40041	0.0321744	13.4896	3.75378	up	0.67899	0.357942	0.832108	-0.265157	insig	1.19056	0.0406721	7.24087	2.85616	up	1.14474	0.0406721	7.24087	2.85616	up	-	-	-	-	-	1.19688	0.00167872	16.2114	4.01893	up	1.09424	0.00167872	16.2114	4.01893	up	-	-	-	-	-
Grasshopper ketone	0.269124	0.532197	1.28171	0.358064	insig	0.036316	0.824117	1.07421	0.103275	insig	0.684634	0.221005	0.67951	-0.557433	insig	0.162834	0.71449	0.877087	-0.189209	insig	1.1449	0.0556678	8.41666	3.07325	up	0.202973	0.872157	1.04651	0.0655802	insig	1.01513	0.0618791	1.58086	0.660708	insig	1.09039	0.013723	15.8757	3.98874	up	1.14922	0.0680922	0.104208	-3.26246	down
1-Epidihydrocornin Aglycone	1.10194	0.00174209	2.38338	1.25301	up	0.952637	0.21988	0.779335	-0.359684	insig	0.380259	0.470089	0.834949	-0.26024	insig	1.21098	0.00188846	5.22094	2.38431	up	1.16488	0.00188846	5.22094	2.38431	up	1.08868	0.0178293	15.9668	3.997	up	0.23119	0.773739	0.933393	-0.0994435	insig	1.08026	0.0376145	14.9033	3.89756	up	-	-	-	-	-
6-DeoxyCatalpol	1.09143	0.0249511	4.16094	2.05691	up	0.43212	0.559766	1.10256	0.140863	insig	1.11637	0.0312915	0.621806	-0.685464	insig	0.956744	0.0588859	1.31935	0.399825	insig	1.13799	0.00291243	2.05514	1.03924	up	1.08043	0.00651497	4.97905	2.31587	up	1.15554	0.00293059	1.77317	0.826327	insig	1.09317	0.000412793	13.7524	3.78161	up	1.05789	0.0495553	0.641973	-0.639415	insig
(5s)-5-[(2e,5s)-5-hydroxy-5-methylhepta-2,6-dien-2-yl]oxolan-2-one	1.10534	0.00204878	3.94395	1.97964	up	1.03545	0.148415	1.10694	0.146572	insig	1.22237	0.0104621	1.56883	0.649689	insig	1.21038	0.00294294	5.3611	2.42253	up	1.16427	0.00294294	5.3611	2.42253	up	1.09278	0.000197231	19.1013	4.2556	up	1.18828	8.65835e-05	0.705581	-0.503117	insig	1.09436	0.000339567	13.4775	3.75248	up	-	-	-	-	-
Degalloylmacarangioside B*	1.10283	0.0237825	12.0946	3.59629	up	0.642993	0.370625	1.22223	0.289513	insig	0.355826	0.631791	0.91831	-0.122947	insig	-	-	-	-	-	-	-	-	-	-	1.08498	0.019858	9.89553	3.30678	up	0.813429	0.122189	1.33095	0.41246	insig	1.09241	0.00762399	13.1705	3.71924	up	-	-	-	-	-
(1R,6R,7R,8Ar)-6,7-Dihydroxy-1,8A-Dimethyl-1,6,7,8-Tetrahydronaphthalen-2-one*	1.09895	0.00316832	2.78252	1.47639	up	0.619128	0.401289	1.05892	0.082591	insig	0.998784	0.0828508	1.17688	0.234967	insig	1.21009	0.00381157	5.45484	2.44754	up	1.16366	0.00381157	5.45484	2.44754	up	1.09272	0.000454209	14.3337	3.84134	up	0.981811	0.0510667	0.899768	-0.152376	insig	1.09407	0.00117326	12.897	3.68896	up	-	-	-	-	-
Tremulenolide B	1.05365	0.0422413	2.02392	1.01716	up	0.189821	0.847794	0.97401	-0.037991	insig	0.110046	0.863496	1.02823	0.0401636	insig	0.703294	0.254083	1.12939	0.175541	insig	1.16459	0.00240649	6.35269	2.66737	up	1.06502	0.00272389	2.34679	1.23069	up	0.308901	0.669034	0.947269	-0.0781545	insig	1.09129	0.0119254	12.5044	3.64436	up	1.18442	0.0095039	0.177781	-2.49183	down
Loganin	0.545763	0.32705	0.749184	-0.416608	insig	0.0638205	0.966013	1.00864	0.0124165	insig	0.711441	0.274148	0.791463	-0.337406	insig	1.19849	0.0362785	12.7756	3.67532	up	1.15311	0.0362785	12.7756	3.67532	up	1.09124	0.00499558	9.48924	3.24629	up	0.907158	0.1084	1.2744	0.349822	insig	1.09222	0.00833204	12.0931	3.59611	up	-	-	-	-	-
Dinortrixagone	0.91934	0.169508	0.341259	-1.55106	insig	0.499847	0.576881	0.91825	-0.123041	insig	1.07853	0.030111	0.636646	-0.651436	insig	0.698875	0.267069	1.92052	0.941495	insig	1.14097	0.0940142	21.8841	4.45181	up	0.331341	0.417068	0.713742	-0.486526	insig	1.13148	0.00785284	1.44232	0.528394	insig	1.09363	0.00250276	11.7304	3.55219	up	1.13699	0.0837472	0.0877585	-3.51032	down
(1S,6S,9R)-6,10,10-trimethyl-2-methylidenebicyclo[7.2.0]undecan-5-one*	1.04874	0.00513245	0.507138	-0.97955	insig	1.24524	0.0183605	2.0423	1.0302	up	0.632199	0.34432	1.14045	0.1896	insig	0.753391	0.174235	1.22606	0.294033	insig	1.16474	0.0047527	26.1532	4.70891	up	1.03587	0.0109057	0.304452	-1.71571	down	1.03971	0.0286128	1.79079	0.840596	insig	1.09361	0.00274224	11.6299	3.53976	up	1.18549	0.0124704	0.0468801	-4.41488	down
ent-3α,16β,17,19-Tetrahydroxykauran-19-ylacetate-17-O-β-D-glucopyranoside	1.03632	0.0484132	1.5177	0.601882	insig	1.35639	0.00223475	0.521645	-0.938859	insig	0.86665	0.159625	1.97237	0.97993	insig	1.21203	0.000285397	14.9541	3.90247	up	1.16579	0.000285397	14.9541	3.90247	up	1.09249	0.00272761	43.508	5.44321	up	1.03403	0.0153159	0.264476	-1.91879	down	1.01978	0.186123	11.5068	3.52442	up	-	-	-	-	-
Dihydrohinokitiol	1.09908	0.010029	2.80643	1.48874	up	0.285917	0.677946	1.03471	0.0492264	insig	1.08719	0.0430167	1.34703	0.429782	insig	1.21156	0.000900776	5.25441	2.39353	up	1.1653	0.000900776	5.25441	2.39353	up	1.09267	0.000630309	14.2515	3.83304	up	1.10683	0.0102031	0.768142	-0.380555	insig	1.09341	0.00287945	10.9471	3.45248	up	-	-	-	-	-
(E)-4,8-dimethylnona-3,7-dienoic acid*	1.09926	0.019169	11.3718	3.50739	up	0.713575	0.333261	1.20009	0.263148	insig	0.117436	0.832911	1.0364	0.0515769	insig	1.20375	0.0161559	7.33299	2.8744	up	0.0324841	0.956982	0.987071	-0.0187738	insig	1.09209	0.0055182	69.4855	6.11864	up	0.641562	0.278305	1.15795	0.211571	insig	1.07725	0.00704862	10.8306	3.43704	up	1.16477	0.0461727	7.42904	2.89318	up
3-Hydroxy-4,9-Cadinadien-12-Oic Acid	1.09888	0.000115904	2.20107	1.1382	up	1.2165	0.0297873	1.1311	0.177729	insig	0.526482	0.462777	1.17701	0.235128	insig	0.447506	0.478017	0.941462	-0.0870246	insig	1.16392	0.00372937	5.33813	2.41634	up	1.07071	0.000472771	1.83204	0.87345	insig	0.223727	0.855812	0.960995	-0.0573994	insig	1.07537	0.0443456	9.98256	3.31941	up	1.18676	0.00491917	0.176366	-2.50336	down
(6R,9R)-3-Oxo-α-ionol-β-D-malonyl-glucoside	1.048	0.0482208	2.61785	1.38838	up	0.241748	0.847373	0.967518	-0.04764	insig	0.901013	0.154404	1.46525	0.551142	insig	1.20708	0.00979181	5.58417	2.48134	up	1.16095	0.00979181	5.58417	2.48134	up	1.09218	0.00267957	15.1093	3.91737	up	1.05166	0.0184331	0.660311	-0.598782	insig	1.09026	0.0127466	9.97685	3.31858	up	-	-	-	-	-
phyllostachysinA	1.05686	0.00373292	2.24832	1.16884	up	1.3778	0.000607346	0.523025	-0.935049	insig	1.04419	0.0392065	1.40153	0.487001	insig	1.20268	0.0185707	5.95168	2.5733	up	1.15693	0.0185707	5.95168	2.5733	up	1.09269	0.000883104	25.5843	4.67719	up	1.17619	0.000185361	0.373182	-1.42205	down	1.09143	0.0104516	9.5476	3.25514	up	-	-	-	-	-
Ganoderic acid G	1.10142	0.0223107	10.9046	3.44686	up	1.40052	0.0223107	10.9046	3.44686	up	0.485762	0.442191	1.18123	0.240288	insig	-	-	-	-	-	-	-	-	-	-	-	-	-	-	-	1.18831	0.0223087	9.23154	3.20657	up	1.08632	0.0223087	9.23154	3.20657	up	-	-	-	-	-
Apocynoside I	0.992798	0.0973662	2.3603	1.23897	insig	0.464646	0.616184	0.890982	-0.166532	insig	0.766993	0.270936	1.42126	0.507172	insig	0.962146	0.13234	0.670253	-0.577223	insig	1.16306	0.00487663	5.55578	2.47399	up	0.960817	0.0195288	1.77557	0.828282	insig	1.12559	0.0468135	0.626895	-0.673704	insig	1.09449	0.000200581	9.22654	3.20579	up	1.17877	0.0240312	0.120641	-3.05121	down
Rumphellol A	0.93829	0.0955065	2.44038	1.28711	insig	0.651907	0.372737	0.800082	-0.321781	insig	0.798264	0.193059	1.63366	0.708104	insig	1.19975	0.0240057	6.13276	2.61654	up	1.15426	0.0240057	6.13276	2.61654	up	1.09036	0.0114993	18.7059	4.22542	up	1.08726	0.0195586	0.489749	-1.02988	down	1.08683	0.0197813	9.1612	3.19554	up	-	-	-	-	-
1-Hydroxy-11,12,13-Trinor-4(15),8-Eudesmadien-7-one	1.07197	0.00573977	1.90455	0.929451	insig	0.272633	0.701334	1.02936	0.0417429	insig	0.915302	0.082914	1.66118	0.732208	insig	1.13164	0.00520525	0.691389	-0.53243	insig	1.16389	0.00469847	7.69872	2.94462	up	1.01513	0.00753572	1.27923	0.355278	insig	0.861765	0.106489	0.619654	-0.690465	insig	1.06198	0.0593834	8.82663	3.14186	up	1.18857	0.00157049	0.0898057	-3.47705	down
4-Hydroxy-11,12,13-Trinor-8-Eudesmen-7-one	1.09303	0.000235764	1.69192	0.758666	insig	0.707709	0.361706	1.12683	0.172265	insig	0.408929	0.561752	1.0473	0.0666787	insig	1.04932	0.0287379	0.814139	-0.296653	insig	1.16439	0.00246321	5.4414	2.44398	up	0.679561	0.229159	1.22243	0.289748	insig	0.351806	0.595161	1.07593	0.105586	insig	1.09234	0.00570784	8.79062	3.13596	up	1.18777	0.00250101	0.149619	-2.74063	down
3-[(Arabinosyl)oxy]-23-hydroxyurs-12,19(29)-dien-28-oic acid-28-O-glucosyl ester	1.09272	0.0163904	15.1411	3.9204	up	1.32719	0.0157521	0.510083	-0.971196	insig	1.06533	0.105813	1.53294	0.616302	insig	1.14568	0.00160054	0.297111	-1.75093	down	0.357577	0.595384	0.860603	-0.21658	insig	1.09078	1.27345e-07	8.81932	3.14067	up	1.19576	1.19485e-06	0.332748	-1.5875	down	1.08207	2.92639e-05	8.50032	3.08752	up	1.13075	0.00178622	0.345235	-1.53435	down
3-Isopropyl-6-Methyl-4,6-Heptadienoic Acid*	1.09887	0.000994692	9.13652	3.19164	up	0.945604	0.162054	1.10861	0.148748	insig	0.226283	0.729295	0.976042	-0.0349849	insig	0.889203	0.0862035	1.81254	0.858011	insig	0.258393	0.663284	0.904456	-0.144878	insig	1.07485	0.000230172	14.9379	3.90091	up	0.88686	0.105416	1.13582	0.183733	insig	1.08178	0.000907678	8.46641	3.08175	up	0.919887	0.0581749	2.00401	1.00289	insig
Gypseatriol	1.09258	0.000429927	2.8083	1.4897	up	0.273964	0.713834	0.977756	-0.0324543	insig	1.23358	0.000206725	0.547359	-0.86944	insig	1.09401	0.0323746	1.56241	0.643774	insig	1.05235	0.0234071	1.64827	0.720955	insig	1.08716	0.000733511	4.48754	2.16593	up	1.18472	0.000150222	1.78631	0.836986	insig	1.09063	4.29878e-06	8.45669	3.08009	up	0.29815	0.659365	0.947908	-0.0771808	insig
Inuloxin D	1.10832	0.00420097	13.644	3.77019	up	1.1656	0.113742	1.19511	0.257138	insig	1.18016	0.00463504	0.643811	-0.63529	insig	1.1878	0.000278529	2.55219	1.35173	up	0.856764	0.176505	0.395846	-1.33699	insig	1.09129	1.44302e-07	29.1372	4.86479	up	1.18322	0.00982469	1.8563	0.892428	insig	1.03775	0.000178861	8.38897	3.06849	up	1.09008	0.102716	6.44742	2.68872	up
(3S,4aR,5R,6S)-6-hydroxy-4a,5-dimethyl-3-(prop-1-en-2-yl)-4,4a,5,6-tetrahydronaphthalen-2(3H)-one	1.10779	0.00394705	14.2806	3.83599	up	1.25799	0.0684776	1.27064	0.345559	insig	1.19064	0.00264932	0.628235	-0.670625	insig	1.17581	0.000908141	2.8462	1.50904	up	0.925692	0.144571	0.366546	-1.44794	insig	1.09015	2.57049e-06	31.9881	4.99947	up	1.18879	0.00615063	2.02256	1.01618	up	1.04491	0.000102586	8.33209	3.05868	up	1.11423	0.084781	7.76492	2.95697	up
Hyperhubein H*	1.05814	0.0258861	3.97667	1.99156	up	0.915386	0.214982	0.800753	-0.320571	insig	0.86486	0.156379	1.42639	0.512367	insig	1.20426	0.0286362	18.5912	4.21655	up	1.0814	0.0507126	2.85787	1.51494	up	1.09278	0.000630443	92.3268	6.52868	up	1.11262	0.0110238	0.561385	-0.832937	insig	1.0804	0.0146244	7.96754	2.99413	up	1.17817	0.0182596	6.50526	2.70161	up
4,5-bis(hydroxymethyl)-2,2,8-trimethyl-4,5,6,7,8,8a-hexahydro-1h-azulen-6-ol	1.08529	0.00428491	8.77935	3.13411	up	1.01053	0.156795	1.20041	0.263526	insig	0.951582	0.0849194	0.785181	-0.348902	insig	0.710886	0.264971	1.54317	0.625896	insig	0.641784	0.251997	0.660706	-0.597919	insig	1.07982	0.000472167	11.2862	3.49648	up	1.11885	0.0270601	1.52883	0.612428	insig	1.06651	0.00277865	7.38756	2.8851	up	0.975151	0.0879239	2.33564	1.22382	insig
Heydenoic acid B	1.10822	0.0031031	14.3387	3.84184	up	1.24195	0.0531581	1.23953	0.309788	insig	1.19118	0.00261397	0.672153	-0.573139	insig	1.20439	0.00375795	2.84867	1.51029	up	1.15248	0.00784703	0.334865	-1.57835	down	1.09247	0.000628608	32.9531	5.04234	up	1.18612	0.002071	1.84411	0.882927	insig	1.0912	0.000735627	7.14349	2.83663	up	1.18581	0.00592042	8.50693	3.08864	up
5α,6α,7β,10β-11α,13-dihydro-4(15)-eudesmene-12,6-olide Tsoongiodendroonolide	1.10738	0.00506597	12.4677	3.64012	up	0.780468	0.281935	1.10764	0.147493	insig	1.16429	0.00791756	0.634099	-0.657219	insig	1.20976	0.00391684	5.55683	2.47426	up	1.12909	0.0323326	0.36212	-1.46546	down	1.09269	0.00113019	62.5481	5.96689	up	1.1644	0.0104471	1.7468	0.804713	insig	1.08533	0.00222007	7.12002	2.83188	up	1.18443	0.0166739	15.3453	3.93972	up
1β-hydroxy pterondontic acid	1.10779	0.00668435	11.5878	3.53454	up	1.1802	0.111189	1.25907	0.332361	insig	1.15411	0.00754872	0.647559	-0.626917	insig	1.00649	0.0482523	2.3584	1.23781	up	1.1579	0.00720367	0.383405	-1.38306	down	1.07093	9.68199e-05	21.7055	4.43999	up	1.18333	0.010791	1.94434	0.959278	insig	1.09122	0.00297962	6.8609	2.7784	up	1.12453	0.000346296	6.15119	2.62087	up
13(110)-Abeo-1,7(14),11-Chamigratriene-3,10-diol	1.09104	0.0552774	11.3784	3.50822	up	0.589062	0.486709	0.835423	-0.259421	insig	0.924377	0.190237	1.75437	0.810952	insig	-	-	-	-	-	-	-	-	-	-	1.09026	0.0088077	13.6199	3.76765	up	1.13714	0.0143243	0.476196	-1.07037	down	1.09021	0.0100419	6.48575	2.69727	up	-	-	-	-	-
Secocrispiolide	1.02647	0.0311916	4.82681	2.27107	up	0.745352	0.337101	1.25895	0.332218	insig	0.78238	0.276889	1.3211	0.401736	insig	0.863303	0.184525	1.97287	0.980297	insig	0.648493	0.232126	1.76112	0.816492	insig	1.0901	0.00368835	7.564	2.91915	up	0.43323	0.494961	0.952956	-0.069518	insig	1.03831	0.000616417	6.43449	2.68583	up	0.0323672	0.751621	1.12024	0.163805	insig
Tricalysioside O	1.10565	0.0128994	10.5334	3.3969	up	1.27511	0.0214062	0.647398	-0.627274	insig	1.06427	0.0423263	1.64179	0.71527	insig	-	-	-	-	-	-	-	-	-	-	1.09262	0.00093454	16.2703	4.02417	up	1.16005	0.000683646	0.394325	-1.34254	down	1.08508	0.0167234	6.4158	2.68163	up	-	-	-	-	-
Caesalpin J	1.08815	0.00782737	0.331269	-1.59393	down	0.97293	0.187031	0.693911	-0.527177	insig	0.747463	0.202177	1.20866	0.273409	insig	1.13941	0.00262309	3.21473	1.6847	up	1.16426	0.00637447	22.6092	4.49884	up	0.706975	0.174876	1.53469	0.617949	insig	0.967772	0.102849	0.574116	-0.800585	insig	1.08787	0.0144087	6.19672	2.6315	up	1.16253	0.0555271	0.142187	-2.81414	down
11-methoxy viburtinal	1.0661	0.0034901	1.2675	0.341986	insig	1.03558	0.141285	1.13463	0.182217	insig	1.13542	0.0125682	1.09401	0.129622	insig	1.21137	0.00143534	5.28397	2.40162	up	1.16505	0.00143534	5.28397	2.40162	up	1.09059	0.00500809	5.90277	2.56139	up	0.382278	0.596836	1.03713	0.0525959	insig	1.09448	0.000243455	6.12193	2.61399	up	-	-	-	-	-
Cyperusol C	0.973256	0.0821013	1.49875	0.583761	insig	0.320043	0.623213	1.06696	0.0935032	insig	1.13137	0.0246323	1.93172	0.949889	insig	1.21197	0.000438593	7.74113	2.95254	up	1.16562	0.000438593	7.74113	2.95254	up	1.09178	0.00340769	10.8739	3.4428	up	1.11145	0.00527381	0.552335	-0.856385	insig	1.08705	0.0165952	6.00605	2.58642	up	-	-	-	-	-
Swietenialide A	1.10639	0.00431777	3.15793	1.65898	up	1.35337	0.00252711	0.709176	-0.495784	insig	0.984868	0.0677318	1.25714	0.330143	insig	1.02838	0.0907377	0.886923	-0.17312	insig	1.00254	0.0382476	2.32911	1.21978	up	1.09045	0.000365775	3.94943	1.98164	up	1.15043	0.00301408	0.56412	-0.825927	insig	1.04613	0.00245031	5.85072	2.54861	up	1.0492	0.0170186	0.3808	-1.3929	down
Suspensoside A	0.839752	0.103442	1.38659	0.47154	insig	0.596675	0.47999	1.14673	0.197527	insig	1.23036	0.000226783	0.641506	-0.640465	insig	0.455119	0.445141	1.15927	0.213219	insig	1.0111	0.0286104	2.6134	1.38593	up	0.695705	0.228406	1.40175	0.487232	insig	1.03368	0.0381634	1.78756	0.837992	insig	1.05461	0.000926265	5.64874	2.49793	up	1.02464	0.0247284	0.443589	-1.17271	down
(+/-)-6-Hydroxy-3-oxo-alpha-ionol	1.10143	0.00327944	10.5475	3.39883	up	0.518924	0.487021	1.07864	0.109212	insig	0.614509	0.346161	1.08272	0.114657	insig	1.15622	0.0015056	0.414921	-1.26909	down	1.06901	0.0171392	0.54588	-0.873343	insig	1.08337	0.0096929	4.05733	2.02053	up	0.00906899	0.968026	0.996233	-0.00544556	insig	1.09313	0.00151621	5.31782	2.41083	up	1.1129	0.0195983	0.760094	-0.39575	insig
[15-(1-Acetyloxy-2-methoxy-2-oxoethyl)-9-(furan-3-yl)-1-hydroxy-10,14,16,16-tetramethyl-7,18-dioxo-3,8-dioxapentacyclo[12.3.1.02,4.04,13.05,10]octadecan-17-yl]2-methylbut-2-enoate	0.706347	0.177415	1.37343	0.457787	insig	1.38209	0.00054488	0.615949	-0.699117	insig	1.11993	0.0210344	0.779608	-0.359179	insig	0.0343813	0.83166	1.05	0.0703862	insig	0.946106	0.0501634	2.97691	1.57382	insig	1.07211	0.00029028	2.34127	1.22729	up	1.09346	0.0117255	0.790075	-0.339939	insig	1.01238	0.000798933	5.24442	2.39078	up	0.999528	0.0138457	0.352714	-1.50343	insig
1-cyclohex-2-en-1-yl-1-phenylethanol	1.10485	0.000548054	5.88886	2.55799	up	0.698619	0.365116	0.859668	-0.218149	insig	0.995458	0.0589744	1.17187	0.228807	insig	1.20764	0.0080223	5.75461	2.52472	up	0.0421632	0.916259	0.985299	-0.021367	insig	1.09074	0.0149876	39.42	5.30086	up	0.917912	0.148909	0.733589	-0.446956	insig	1.08376	0.00116755	4.95133	2.30781	up	1.18114	0.0164502	5.84047	2.54609	up
2,6,6-trimethyl-4-oxo-2-cyclohexen-1-carbaldehyde	1.0913	3.56974e-05	5.00934	2.32462	up	1.24333	0.0307038	1.59474	0.673321	insig	1.2184	0.0162135	0.552267	-0.856563	insig	1.1971	0.0255742	6.86822	2.77994	up	0.751252	0.292529	0.492219	-1.02263	insig	1.08902	0.0155564	21.5742	4.43124	up	1.158	0.00174996	2.88763	1.52988	up	1.00838	0.0020394	4.46468	2.15856	up	1.14956	0.123301	13.9536	3.80256	up
3-(3'-Hydroxybutyl)-2,4,4-trimethylcyclohexa-2,5-dienone malonyl glucoside	1.00787	0.0100954	3.36944	1.75251	up	1.0325	0.170178	1.30746	0.386771	insig	0.0880864	0.950143	0.991507	-0.012305	insig	0.242597	0.580297	1.19319	0.254824	insig	0.381531	0.471737	1.29908	0.377495	insig	1.08089	0.000139384	3.07495	1.62056	up	1.0941	0.0268373	1.31866	0.399076	insig	1.06313	0.000403526	4.41468	2.14231	up	0.328558	0.692498	0.918486	-0.122671	insig
Dehydrochamaecynenol	1.10928	0.00229951	17.2646	4.10975	up	1.34166	0.0179349	0.607438	-0.719192	insig	1.15387	0.00809774	0.772089	-0.373161	insig	-	-	-	-	-	1.16385	0.00380728	0.179698	-2.47635	down	1.09189	0.00498744	28.4221	4.82894	up	1.01505	0.076854	0.786746	-0.346031	insig	1.09059	0.00031555	4.01822	2.00656	up	1.18701	0.00380728	5.56488	2.47635	up
Septemlobin D	1.10734	0.00569422	9.48039	3.24495	up	1.21056	0.025122	1.86805	0.90153	insig	1.21961	0.000824297	0.512322	-0.964876	insig	1.1063	0.0144785	1.99231	0.994439	insig	1.14933	0.027655	0.212667	-2.23333	down	1.07013	0.0415602	10.111	3.33786	up	1.1545	0.00194843	3.64623	1.86641	up	1.07561	0.000178875	3.93535	1.97649	up	1.17058	0.0205345	9.3682	3.22777	up
Glucosyl 6,9-dihydroxydec-4-enoic acid	0.83598	0.0817452	1.08544	0.118276	insig	1.11022	0.0630433	1.09463	0.130445	insig	1.04378	0.0398692	0.900299	-0.151525	insig	1.19702	0.000354112	1.71556	0.77868	insig	1.16134	0.000197873	3.21701	1.68572	up	1.07903	0.000363214	1.70115	0.766511	insig	1.12141	0.00619743	1.21585	0.28197	insig	1.09149	0.000200954	3.87856	1.95552	up	1.17124	0.00071208	0.533279	-0.907039	insig
Soyasapogenol B	1.08221	0.00493833	2.07401	1.05242	up	0.485212	0.584209	1.04815	0.0678389	insig	1.16841	0.0189764	1.32503	0.406025	insig	1.05673	0.0373979	1.52082	0.604849	insig	1.13909	0.0177557	2.41509	1.27208	up	1.07213	0.00637347	3.00931	1.58943	up	0.951586	0.0875962	0.791035	-0.338187	insig	1.08935	0.00319332	3.78023	1.91847	up	1.10116	0.0359148	0.629716	-0.667227	insig
5-[(1S)-1-hydroxy-2,6,6-trimethyl-4-oxocyclohex-2-en-1-yl]-3-methylpenta-2,4-dienoic acid*	1.08856	0.0203625	4.08813	2.03144	up	1.29784	0.028783	2.12117	1.08486	up	0.855326	0.159538	0.803762	-0.31516	insig	0.252902	0.676522	1.04413	0.0623015	insig	0.954417	0.0579336	0.719532	-0.474869	insig	1.03285	0.0483805	2.01236	1.00889	up	1.16213	0.000619155	2.63905	1.40002	up	1.08396	0.000806273	3.65972	1.87173	up	1.07192	0.0551877	1.45112	0.537171	insig
[2R-(2Alpha,4Aalpha,5Beta,8Abeta)]-Decahydro-5-Hydroxy-4A-Methyl-A,8-Bis(Methylene)-2-Naphthaleneacetic Acid	1.08613	0.00481391	9.74466	3.28461	up	0.595697	0.412071	1.10786	0.147772	insig	1.06557	0.0327769	0.754809	-0.405816	insig	1.1821	0.0531422	8.22289	3.03965	up	1.05678	0.0397278	0.281788	-1.82732	down	1.09207	0.00645997	72.3281	6.17649	up	1.0969	0.0114557	1.46773	0.553588	insig	1.05036	0.000356534	3.63791	1.86311	up	1.18121	0.0295895	29.1811	4.86696	up
beta-Pinguisenediol	1.10895	0.0046759	28.3062	4.82305	up	1.2885	0.0099679	1.71633	0.779325	insig	0.859385	0.138562	0.868666	-0.203126	insig	-	-	-	-	-	1.13062	0.0607983	0.110365	-3.17965	down	1.09005	0.0122994	16.4923	4.04372	up	1.14378	0.00255229	1.97582	0.982451	insig	1.01498	0.00179274	3.59633	1.84653	up	1.15268	0.0607983	9.06086	3.17965	up
1,4,4,7a-tetramethyl-2,4,5,7a-tetrahydro-1H-inden-2-one	0.981502	0.133108	2.8611	1.51657	insig	0.665043	0.321687	0.65962	-0.600293	insig	0.00177787	0.829782	1.0698	0.0973353	insig	0.55342	0.373279	1.12908	0.175144	insig	0.741402	0.160433	1.34058	0.422853	insig	1.0187	0.079584	4.89738	2.29201	up	0.696961	0.250931	0.616585	-0.697628	insig	1.06123	0.00263064	3.58529	1.84209	up	0.56409	0.349905	0.842233	-0.247708	insig
(3R)-3-[(2R)-1,2-dihydroxypropan-2-yl]-6,10-dimethylspiro[4.5]deca-6,9-dien-8-one	1.10622	3.96479e-05	3.32196	1.73203	up	0.0991476	0.853159	0.985347	-0.0212966	insig	1.09242	0.0540184	1.208	0.272625	insig	0.0726661	0.912997	0.972154	-0.0407431	insig	0.571514	0.468701	1.27425	0.349651	insig	1.00373	0.00203931	3.27748	1.71259	up	0.915063	0.100674	0.815682	-0.293922	insig	1.00397	0.00461188	3.50414	1.80906	up	0.427675	0.504828	0.762921	-0.390394	insig
Chloranthalic acid	1.09169	0.00741176	12.7223	3.66929	up	1.09739	0.080128	1.35678	0.440187	insig	0.990676	0.0662933	0.780631	-0.357287	insig	1.18446	0.053152	7.82811	2.96866	up	1.12363	0.000208406	0.210708	-2.24669	down	1.092	0.00795154	73.403	6.19777	up	1.1362	0.00356949	1.73806	0.797474	insig	1.09119	0.00130351	3.434	1.77989	up	1.18879	0.00126807	37.1515	5.21535	up
2-Hydroxy-2,10,10-trimethyl-3-oxotricyclo[6.3.0.01,5]undec-6-ene-6-carboxylic acid*	1.08208	0.0121079	3.56691	1.83468	up	1.34104	0.0150001	2.40243	1.26449	up	0.908568	0.0969101	0.767058	-0.382593	insig	0.503779	0.425781	1.13324	0.18046	insig	0.965536	0.0828474	0.737964	-0.438377	insig	0.976835	0.0470043	1.68254	0.750643	insig	1.16771	0.00534787	3.132	1.64709	up	1.08561	0.0115023	3.43162	1.77889	up	1.11834	0.0161016	1.53564	0.618837	insig
Norsesquibenihiol	1.03909	0.0398998	4.22692	2.07961	up	0.322233	0.634434	0.880232	-0.184045	insig	0.442878	0.466756	1.19257	0.254071	insig	1.18201	0.0623493	6.51709	2.70423	up	0.22761	0.871232	0.960567	-0.058042	insig	1.08573	0.0308005	31.2954	4.96788	up	0.647302	0.268266	0.738098	-0.438116	insig	1.08109	0.0150031	3.40462	1.76749	up	1.18817	0.00172557	6.78463	2.76227	up
3-(3'-Hydroxybutyl)-2,4,4-trimethylcyclohexa-2,5-dienone glucoside	1.10003	0.00204305	3.96624	1.98777	up	0.255075	0.707638	0.954443	-0.0672688	insig	0.510772	0.546739	1.17538	0.233127	insig	0.00752925	0.970092	1.00382	0.0055035	insig	0.017071	0.974835	1.00284	0.00408616	insig	1.07952	0.0149154	4.17143	2.06054	up	0.539993	0.455259	0.812029	-0.300396	insig	1.0174	0.0997878	3.384	1.75873	up	0.035093	0.988944	1.00098	0.00141734	insig
3,7-Dimethylocta-2,6-Diene-1,4-Diol 1-O-Beta-D-Glucopyranoside	1.10411	0.00255677	3.33296	1.7368	up	0.891619	0.202864	0.864422	-0.210192	insig	1.202	0.00297033	1.65453	0.726423	insig	1.09012	0.0166949	1.2544	0.326995	insig	1.09186	0.00503859	1.54725	0.629707	insig	1.0867	0.00805038	4.83659	2.27399	up	1.1525	0.0143486	0.522457	-0.936615	insig	1.08068	0.00192857	3.11685	1.64009	up	0.9438	0.0656077	0.810727	-0.302712	insig
12,14-Dihydroxy-3(15),6-Caryophylladien-8-one	1.09277	0.0111503	2.4747	1.30726	up	0.937218	0.205865	1.14607	0.196695	insig	0.162331	0.786909	0.967308	-0.0479522	insig	0.913945	0.0904772	1.39847	0.48385	insig	0.597535	0.402752	1.20858	0.273315	insig	1.05559	0.00272155	3.01971	1.59441	up	0.776771	0.224468	1.1848	0.244647	insig	1.03148	0.00502933	3.09196	1.62852	up	0.320455	0.594812	1.15712	0.210536	insig
Abrisapogenol J	1.08429	0.000285162	0.227636	-2.1352	down	0.804547	0.276047	0.807836	-0.307865	insig	0.574288	0.387853	0.837371	-0.256062	insig	1.16729	0.0167077	1.44258	0.528654	insig	0.822816	0.114181	1.16255	0.21729	insig	1.08085	9.26678e-05	0.406497	-1.29868	down	0.210318	0.775914	0.96473	-0.0518035	insig	1.07445	0.00192039	0.316033	-1.66185	down	1.0209	0.0738363	1.24088	0.311364	insig
Rubinic acid*	1.08488	9.02196e-05	0.211243	-2.24303	down	0.362007	0.673327	0.914339	-0.129199	insig	0.650308	0.304395	0.791355	-0.337603	insig	1.04353	0.0389628	1.40792	0.493562	insig	0.844634	0.112614	1.18216	0.241431	insig	1.05861	0.0143263	0.325275	-1.62027	down	0.494206	0.41639	1.15541	0.208404	insig	1.06653	0.00375193	0.315564	-1.66399	down	0.697322	0.227107	1.19097	0.252131	insig
13-Nor-1(10),11-Aristoladiene	1.10407	0.00944291	0.176346	-2.50352	down	1.34179	0.00332589	1.56246	0.64382	insig	0.48918	0.489142	1.08025	0.111361	insig	0.745781	0.184428	1.34307	0.425536	insig	1.12111	0.0219687	1.93012	0.948688	insig	1.06864	0.0393917	0.151585	-2.72181	down	1.00952	0.0627616	1.44639	0.532459	insig	1.07716	0.000257078	0.315083	-1.66619	down	0.777834	0.221225	0.69585	-0.523152	insig
21,25-Epoxy-23,24-Dihydroxycycloartan-3-one	1.0299	0.0871263	0.204845	-2.28739	down	0.630282	0.5138	1.30886	0.388308	insig	0.6646	0.279006	0.812456	-0.299638	insig	0.555217	0.342107	1.45612	0.542133	insig	0.287732	0.527728	1.24482	0.31594	insig	0.974654	0.00594676	0.227893	-2.13357	insig	0.7158	0.248728	1.61099	0.687946	insig	1.05467	0.0190643	0.313858	-1.67182	down	0.530384	0.383157	1.16974	0.226193	insig
2-methyl-6-(4-methylphenyl)hept-2-enoic acid	1.07577	0.0079888	0.365075	-1.45374	down	0.829089	0.243441	0.855812	-0.224635	insig	1.03437	0.0447262	1.63558	0.709804	insig	1.13119	0.0359865	1.61509	0.691617	insig	0.988729	0.0599802	1.38427	0.46912	insig	1.0272	0.0048164	0.688971	-0.537485	insig	1.09123	0.00877092	0.523246	-0.934439	insig	1.06079	0.000936153	0.308979	-1.69442	down	0.881638	0.116245	1.16675	0.222496	insig
1-[(4As)-4A,8-Dimethyl-4,5,6,7-Tetrahydro-3H-Naphthalen-2-Yl]Ethanone	1.10308	0.0107503	0.12592	-2.98942	down	1.25406	0.0153798	1.65997	0.731153	insig	0.276861	0.66061	1.03783	0.0535729	insig	0.607455	0.297442	1.18616	0.246293	insig	1.13995	0.023616	2.46238	1.30005	up	1.08288	0.0134353	0.0899783	-3.47428	down	1.06841	0.0213644	1.59945	0.67758	insig	1.09188	1.57471e-06	0.29876	-1.74294	down	1.13012	0.0413151	0.481712	-1.05376	down
3-Hydroxy-24-methylene-9,19-cyclolanostan-26-oic acid (Ambolic acid)	1.09769	0.00756714	0.243397	-2.03862	down	1.14131	0.143294	0.520546	-0.941904	insig	0.103547	0.878356	1.01666	0.0238317	insig	0.404057	0.585222	1.1078	0.147694	insig	0.621484	0.268551	1.19985	0.262851	insig	0.866815	0.0717835	0.517984	-0.949021	insig	0.973363	0.138394	0.512017	-0.965735	insig	1.06377	0.0259295	0.287254	-1.7996	down	0.220499	0.714008	0.923282	-0.115156	insig
Isomacedonic Acid*	1.07974	0.000664245	0.246027	-2.02311	down	0.567479	0.401803	1.18792	0.24844	insig	0.101758	0.934377	0.984913	-0.0219317	insig	1.15884	0.0104866	1.56176	0.643177	insig	0.568822	0.336119	1.14904	0.200435	insig	1.08236	0.000683439	0.323452	-1.62838	down	0.757675	0.186741	1.20612	0.270372	insig	1.06229	0.0211007	0.287026	-1.80075	down	0.887989	0.141346	1.35919	0.442742	insig
Isoceanothic acid	1.10748	0.00120817	0.182204	-2.45637	down	0.360241	0.618052	0.95781	-0.0621886	insig	0.475145	0.436933	0.866999	-0.205898	insig	1.19268	0.00101447	1.80336	0.850687	insig	1.06729	0.00938537	1.3481	0.43093	insig	1.08218	0.000590814	0.343054	-1.54349	down	0.301695	0.57477	1.10474	0.14371	insig	1.06256	0.000788944	0.283311	-1.81954	down	1.07386	0.0266121	1.3377	0.419757	insig
19-Hydroxyursolic acid	1.09669	0.0123665	0.121892	-3.03633	down	0.574666	0.43734	1.15316	0.205598	insig	0.162587	0.760196	1.04964	0.0698907	insig	0.479632	0.426098	1.13258	0.179613	insig	1.1133	0.0204312	2.43307	1.28278	up	1.08568	0.00961181	0.119716	-3.06231	down	0.580165	0.357436	1.09863	0.135707	insig	1.08063	0.0142992	0.282546	-1.82344	down	1.12684	0.0143208	0.465495	-1.10316	down
2,19-Dihydroxy-3-oxours-12-en-28-oic acid	1.10749	0.000403112	0.169973	-2.55662	down	0.106135	0.87033	0.984699	-0.0222449	insig	0.217704	0.691428	0.943415	-0.0840351	insig	1.19074	0.000542247	1.59989	0.677971	insig	1.11994	0.00203336	1.45281	0.538851	insig	1.08499	0.000321686	0.276164	-1.8564	down	0.139456	0.777427	1.04376	0.0617902	insig	1.07425	0.000456452	0.261751	-1.93373	down	0.748806	0.192325	1.10123	0.13912	insig
Virgatic acid	1.10217	0.00326512	0.151951	-2.71832	down	0.30323	0.765155	0.967814	-0.047198	insig	0.906396	0.116979	0.80805	-0.307483	insig	1.19298	0.0107834	2.07188	1.05094	up	0.990151	0.0290998	1.37256	0.456869	insig	1.09138	0.000811334	0.325294	-1.62018	down	1.0633	0.0499884	1.19772	0.260285	insig	1.08501	0.00910718	0.258105	-1.95397	down	1.10067	0.041614	1.5095	0.594072	insig
Aceriphyllic Acid B	1.10579	0.00237109	0.136098	-2.87728	down	0.0286589	0.971504	0.995959	-0.00584117	insig	0.607516	0.351115	0.91649	-0.125808	insig	0.77948	0.18801	1.1905	0.251565	insig	1.09992	0.0040427	1.70709	0.771541	insig	1.08275	0.0125058	0.162682	-2.61987	down	0.548897	0.392276	1.08671	0.119967	insig	1.08527	0.0117815	0.253503	-1.97993	down	0.969798	0.0712732	0.697383	-0.519977	insig
2-Carboxy-3-hydroxy-A(1)-norlupan-20(29)-en-28-oic acid (Ceanothic acid)	1.10829	0.000359097	0.150246	-2.7346	down	0.00410456	0.964748	0.995932	-0.00588121	insig	0.181211	0.723759	0.95131	-0.072013	insig	1.19167	0.000323321	1.6948	0.761113	insig	1.14082	0.000568117	1.50553	0.590273	insig	1.08486	0.000996725	0.255678	-1.9676	down	0.15233	0.760459	1.04691	0.0661318	insig	1.07738	0.000108888	0.237778	-2.07231	down	0.864346	0.102381	1.12571	0.17084	insig
3beta-Hydroxyatractylon	1.07252	0.0103722	0.179498	-2.47796	down	0.850117	0.211308	0.744761	-0.425151	insig	0.221878	0.879981	0.967979	-0.0469522	insig	1.09952	0.066546	1.60296	0.680734	insig	0.835125	0.180408	1.26405	0.338055	insig	1.08067	0.000176412	0.386336	-1.37207	down	1.06586	0.0645781	0.769397	-0.378199	insig	1.09256	0.00275755	0.234401	-2.09295	down	1.08935	0.0175695	1.26811	0.342679	insig
2,3-Dihydroxy-12,20(30)-Ursadien-28-Oic Acid*	1.10575	0.00162039	0.174366	-2.51981	down	1.2777	0.0280024	0.761092	-0.393857	insig	1.18669	0.0269518	1.51231	0.596755	insig	1.12221	0.00581068	1.73189	0.792346	insig	1.12037	0.00122121	2.02893	1.02072	up	1.06398	0.0270532	0.396775	-1.33361	down	1.19176	4.61774e-05	0.503264	-0.990612	insig	1.08498	0.0131294	0.233931	-2.09584	down	0.57706	0.320645	0.853597	-0.228374	insig
2,3,19-Trihydroxyurs-12-en-23-formyl-28-oic Acid	1.10512	0.00114737	0.167131	-2.58095	down	0.611616	0.390303	1.09899	0.136179	insig	1.10998	0.0405426	1.39965	0.485067	insig	1.19537	0.000251881	4.01018	2.00367	up	1.09633	0.0044433	1.88563	0.915049	insig	0.969442	0.0557603	0.609858	-0.713455	insig	0.992057	0.0568092	0.785189	-0.348889	insig	1.0811	0.0196488	0.225162	-2.15096	down	1.10009	0.0271323	2.1267	1.08862	up
3,23-Dihydroxyolean-12-en-28-oic acid (Hederagenin)*	1.10583	0.00444336	0.123608	-3.01615	down	1.07045	0.0825225	1.27845	0.354398	insig	0.469581	0.452802	0.918257	-0.12303	insig	1.09557	0.0148237	1.49916	0.584158	insig	1.10557	0.0114772	1.64248	0.715877	insig	1.08536	0.00544118	0.144948	-2.78639	down	0.973232	0.053523	1.39226	0.477428	insig	1.08564	0.00191561	0.221097	-2.17725	down	0.529941	0.368964	0.912743	-0.131719	insig
2,3-Dihydroxyurs-12,18-dien-28-oic acid*	1.10148	0.00451934	0.19489	-2.35927	down	0.0723353	0.899493	1.01326	0.0190002	insig	1.0401	0.05626	0.712816	-0.488398	insig	1.15709	0.0211049	1.59639	0.674813	insig	0.966466	0.0434034	0.807201	-0.309	insig	1.08532	0.000118598	0.30705	-1.70345	down	1.02881	0.0531219	1.42148	0.507398	insig	1.08737	0.000132934	0.220696	-2.17987	down	1.17899	0.000973367	1.97769	0.983813	insig
16,23:16,30-Diepoxydammar-24-ene-3,20-diol (Jujubogenin)*	1.10816	0.00251334	0.125854	-2.99018	down	1.15005	0.061526	1.23058	0.299342	insig	0.54039	0.406815	0.920799	-0.119042	insig	1.12725	0.00672816	1.46146	0.547409	insig	1.12175	0.00431506	1.58805	0.667261	insig	1.08784	0.0037501	0.149466	-2.74211	down	0.978067	0.0576369	1.33643	0.418384	insig	1.08714	0.00124875	0.217054	-2.20387	down	0.566974	0.334218	0.920283	-0.119851	insig
3-Hydroxy-29(or30)-al-olean-12-en-28-oic acid*	1.08256	0.0372566	0.207836	-2.26648	down	0.585667	0.428143	0.868999	-0.202574	insig	0.589525	0.390042	1.21046	0.275554	insig	0.280739	0.730901	0.938302	-0.0918755	insig	0.483546	0.393091	1.22879	0.297233	insig	1.07304	0.00229089	0.224411	-2.15578	down	0.701881	0.214412	0.717909	-0.478128	insig	1.04355	0.020014	0.210983	-2.2448	down	0.818424	0.134375	0.763602	-0.389108	insig
2,3-Dihydroxy-5(6),12(13)-diene-ursolic acid*	1.10719	0.000266919	0.203958	-2.29366	down	0.330615	0.702142	1.04845	0.0682649	insig	0.90727	0.132075	0.817864	-0.290067	insig	1.20369	0.00139335	1.68464	0.752444	insig	0.837042	0.158039	0.835833	-0.258713	insig	1.07338	0.000380208	0.327717	-1.60948	down	0.826093	0.121822	1.28194	0.358332	insig	1.08318	0.00717721	0.208439	-2.2623	down	1.15646	0.021285	2.01553	1.01116	up
2,3-Dihydroxyoleana-11,13(18)-dien-28-oic acid (Camaldulenic acid)	1.10402	0.00191962	0.202349	-2.30508	down	0.289703	0.662474	0.941168	-0.0874757	insig	0.707948	0.258323	0.856308	-0.223798	insig	1.1613	0.0141254	1.43633	0.52239	insig	0.904361	0.0714905	0.856593	-0.223319	insig	1.07439	0.000101851	0.308808	-1.69522	down	0.400048	0.527736	1.0991	0.136322	insig	1.08655	0.000763128	0.202416	-2.30461	down	1.16616	0.00542322	1.6768	0.745709	insig
2,3-Dihydroxylup-20(29)-en-28-oic acid*	1.10845	0.00507871	0.0672397	-3.89454	down	-	-	-	-	-	-	-	-	-	-	1.1802	0.00613126	2.26455	1.17922	up	1.15359	0.00861191	2.79955	1.48519	up	1.08987	0.00629013	0.152267	-2.71532	down	-	-	-	-	-	1.0935	0.00204513	0.188241	-2.40935	down	0.949013	0.0887396	0.808897	-0.305972	insig
Cashmirol B*	1.10727	0.000902107	0.117302	-3.0917	down	1.34885	0.0149667	1.69115	0.758004	insig	0.0352931	0.927045	1.0072	0.0103446	insig	1.07784	0.0210734	1.35468	0.437953	insig	1.1351	0.00119828	1.59879	0.676981	insig	1.09015	0.00634925	0.0939636	-3.41175	down	1.17423	0.000444262	1.67907	0.74766	insig	1.09242	0.00256098	0.186201	-2.42507	down	0.828458	0.161186	0.847316	-0.239028	insig
2,3-Dihydroxyurs-12,18-dien-28-oic acid (Goreishic Acid I)*	1.10734	0.00869652	0.0613461	-4.02689	down	-	-	-	-	-	-	-	-	-	-	1.10933	0.0108265	2.09589	1.06757	up	1.14328	0.0146631	2.92992	1.55086	up	1.08321	0.0226156	0.128575	-2.95932	down	-	-	-	-	-	1.09259	0.00384856	0.179739	-2.47602	down	0.87823	0.158871	0.715341	-0.483296	insig
Santalal	1.09437	0.0138746	0.121351	-3.04274	down	1.39576	0.0295526	7.36572	2.88083	up	0.494898	0.455288	1.17891	0.237455	insig	1.0703	0.0690938	1.58405	0.663619	insig	1.08237	0.0615976	1.73513	0.795046	insig	1.09237	0.00338523	0.0260975	-5.25995	down	1.1873	0.0181338	6.2479	2.64337	up	1.08516	8.40213e-06	0.178606	-2.48515	down	0.717271	0.261487	0.912928	-0.131426	insig
Cabraleahydroxylactone acetate	1.10836	0.00496412	0.0740206	-3.75593	down	-	-	-	-	-	-	-	-	-	-	0.42828	0.495768	0.881999	-0.18115	insig	1.1338	0.00424253	2.36275	1.24047	up	1.08779	0.0213062	0.0652861	-3.93708	down	-	-	-	-	-	1.08974	0.00961541	0.174892	-2.51546	down	1.13442	0.0402291	0.373294	-1.42162	down
3-Hydroxy-11-oxours-12-en-28-oic acid (11-Keto-ursolic acid)	1.10971	0.000335987	0.082224	-3.6043	down	-	-	-	-	-	-	-	-	-	-	1.13787	0.0117964	1.71609	0.779129	insig	1.14552	0.000951266	2.05087	1.03624	up	1.08719	0.0121444	0.141104	-2.82517	down	-	-	-	-	-	1.09139	0.00683124	0.168631	-2.56806	down	0.697246	0.232105	0.836763	-0.257109	insig
p-Coumaroyleuscaphic acid	1.10277	0.020337	0.0955448	-3.38768	down	-	-	-	-	-	-	-	-	-	-	0.794761	0.207031	1.30776	0.387094	insig	0.957161	0.0673853	1.69996	0.765498	insig	1.09085	0.0049134	0.124949	-3.00058	down	-	-	-	-	-	1.08388	0.0238646	0.162422	-2.62218	down	0.824176	0.138563	0.769288	-0.378404	insig
6-Hydroxy-lupane-20(29)-en-3-one-28-oic acid*	1.07459	0.0564981	0.131968	-2.92174	down	1.31321	0.0552813	1.75509	0.811541	insig	0.594149	0.334698	1.17418	0.231655	insig	0.549387	0.358703	1.34516	0.42778	insig	0.588192	0.316424	1.40107	0.486527	insig	1.08986	0.00860471	0.101145	-3.30551	down	1.06425	0.0732853	1.49473	0.579886	insig	1.08244	0.00921278	0.157468	-2.66687	down	0.198975	0.754806	0.960097	-0.0587474	insig
3Î²-O-Trans-P-Coumaroylmaslinic Acid	1.09741	0.0390199	0.0929582	-3.42727	down	-	-	-	-	-	-	-	-	-	-	0.52872	0.406317	1.24177	0.312395	insig	0.897194	0.152225	1.67194	0.741524	insig	1.08961	0.00798003	0.115433	-3.11488	down	-	-	-	-	-	1.08799	0.0128982	0.155421	-2.68575	down	0.900161	0.0750093	0.74271	-0.429129	insig
Lupane-20(29)-en-3-on-28-oic acid	0.942733	0.217806	0.180806	-2.46748	insig	0.734503	0.325873	0.822149	-0.282528	insig	0.485713	0.447894	0.822078	-0.282652	insig	0.86143	0.162721	0.500925	-0.997333	insig	0.452739	0.507636	0.689801	-0.535747	insig	1.09174	0.000301482	0.110163	-3.18229	down	0.0836662	0.999627	1.00009	0.000124761	insig	1.00953	0.094586	0.151714	-2.72058	down	0.622276	0.31397	0.726188	-0.461586	insig
3-p-Coumaroyloxy-2-hydroxyurs-12,18-dien-28-oic acid (Guajavanoic acid)	1.10865	0.00360628	0.0877599	-3.51029	down	-	-	-	-	-	-	-	-	-	-	1.1604	0.00296959	1.90437	0.929316	insig	1.12284	0.00580393	1.71916	0.781704	insig	1.0884	0.00978778	0.167128	-2.58098	down	-	-	-	-	-	1.09279	0.00408175	0.150873	-2.72859	down	0.565117	0.358128	1.10773	0.147612	insig
3,20-Dihydroxyurs-21-en-28-oic acid (Oleanderic acid)	1.10893	0.00050651	0.067753	-3.88357	down	0.959215	0.223496	0.741871	-0.43076	insig	1.19781	0.00994666	0.601783	-0.732685	insig	1.15149	0.00720866	1.78126	0.832897	insig	0.752724	0.192539	1.33276	0.414422	insig	1.07439	0.00978204	0.162677	-2.61991	down	0.710722	0.260722	1.23279	0.301925	insig	1.07122	0.0390765	0.150052	-2.73646	down	0.630774	0.283734	1.33651	0.418476	insig
Zizyberanalic acid	1.10851	0.00159355	0.101306	-3.30321	down	1.36867	0.00368631	1.59867	0.676876	insig	0.402222	0.544689	1.05651	0.0793062	insig	1.08064	0.0174155	1.33593	0.417847	insig	1.07922	0.00801111	1.56476	0.645945	insig	1.09083	0.00498683	0.0846562	-3.56224	down	1.11033	0.0290735	1.51317	0.59757	insig	1.08709	0.00933727	0.150041	-2.73657	down	0.721062	0.213159	0.85376	-0.228098	insig
7-Epineovibsanin D	1.10823	0.00950867	0.0263255	-5.24739	down	-	-	-	-	-	-	-	-	-	-	1.19867	0.0109769	6.58435	2.71904	up	1.1476	0.0106965	5.69328	2.50926	up	1.0862	0.0142057	0.173337	-2.52835	down	-	-	-	-	-	1.08591	0.0169738	0.149879	-2.73813	down	0.501234	0.396169	1.15651	0.209781	insig
3-Oxo-1,12-Oleanadien-30-Oic Acid	1.10891	0.00177887	0.0977592	-3.35462	down	1.38987	0.000717413	1.67975	0.748249	insig	0.571579	0.372042	1.05605	0.0786762	insig	1.14102	0.0089817	1.3307	0.412181	insig	1.11381	0.00232187	1.60787	0.68515	insig	1.09207	0.00130498	0.0774446	-3.69069	down	1.16219	0.00559298	1.5906	0.669573	insig	1.09087	0.00482946	0.148842	-2.74815	down	0.953792	0.0570084	0.827615	-0.272969	insig
3-O-p-Coumaroylrotundic acid	1.10179	0.0314999	0.0631713	-3.98459	down	1.11405	0.100223	1.71672	0.779655	insig	1.00405	0.145471	0.698754	-0.517144	insig	0.759364	0.216476	1.52113	0.605147	insig	0.935447	0.151955	1.61431	0.690914	insig	1.06617	0.0598335	0.0559741	-4.1591	down	1.04236	0.0251999	2.45683	1.2968	up	1.08377	0.000660005	0.145942	-2.77653	down	0.0224744	0.835528	0.942283	-0.0857671	insig
Citrullonol	1.10729	0.000758162	0.0923407	-3.43689	down	1.34964	0.0347281	1.65527	0.727065	insig	0.736488	0.278716	1.12492	0.169821	insig	1.15657	0.00282198	1.48032	0.565908	insig	1.12516	0.00119525	1.77234	0.825652	insig	1.09188	0.00351099	0.082581	-3.59805	down	1.19191	0.00282419	1.47146	0.557244	insig	1.0913	0.00649557	0.145485	-2.78106	down	0.850053	0.107677	0.835236	-0.259744	insig
Ent-16beta-Methoxy-19-Kauranoic Acid	1.10862	0.00398692	0.0760343	-3.71721	down	-	-	-	-	-	-	-	-	-	-	1.16618	0.00227095	2.20937	1.14364	up	1.13517	0.0084692	1.86992	0.902976	insig	1.08634	0.013668	0.167988	-2.57357	down	-	-	-	-	-	1.0935	0.00232297	0.142178	-2.81423	down	0.75154	0.198837	1.18153	0.240661	insig
Trans-Karenin*	1.10673	0.00867139	0.0925059	-3.43431	down	-	-	-	-	-	-	-	-	-	-	0.935597	0.07354	1.40608	0.491676	insig	0.917604	0.0537303	1.53674	0.619875	insig	1.08623	0.018103	0.13007	-2.94264	down	-	-	-	-	-	1.08154	0.0283707	0.142158	-2.81444	down	0.303747	0.661346	0.914973	-0.128199	insig
1,3,5,7(14),10-Bisabolapentaene	1.09205	4.47005e-06	0.0998023	-3.32478	down	1.0386	0.14104	1.73629	0.796005	insig	0.559519	0.350129	1.29212	0.369736	insig	0.970452	0.0737028	1.10001	0.137511	insig	1.05372	0.0217675	1.82865	0.870776	insig	1.08916	0.000813018	0.0632287	-3.98328	down	0.917694	0.0707881	1.34375	0.42627	insig	1.07996	0.0233958	0.141244	-2.82374	down	1.03395	0.0261182	0.601541	-0.733265	insig
23-Hydroxy-3-oxoolean-12-en-28-oic acid (Hederagonic acid)	1.09849	0.00644489	0.228267	-2.13121	down	0.0178056	0.991014	0.99842	-0.00228165	insig	1.11681	0.0302565	1.51839	0.602545	insig	0.420801	0.507256	1.06814	0.0950945	insig	0.378521	0.545225	0.938373	-0.0917671	insig	1.0798	0.000636763	0.244206	-2.03383	down	1.03157	0.0653457	0.657551	-0.604826	insig	1.08948	0.00446326	0.14107	-2.82552	down	0.752981	0.190489	1.13828	0.186862	insig
Lupenone	1.09294	0.000844924	0.257313	-1.9584	down	1.29337	0.0595259	0.352768	-1.50321	down	0.530423	0.450923	0.900259	-0.151588	insig	0.689924	0.209804	1.6055	0.683026	insig	1.1087	0.0279826	0.486712	-1.03886	down	0.310619	0.691603	1.17107	0.227833	insig	1.09026	0.0720808	0.391852	-1.35162	down	1.08693	0.0122678	0.139113	-2.84567	down	0.975953	0.00792184	3.29867	1.72189	insig
Vomifoliol 9-[Xylosyl-(1→6)-Glucoside]	1.10747	0.0117508	0.0300943	-5.05436	down	1.361	0.0900624	0.11114	-3.16955	down	-	-	-	-	-	1.16752	0.0206754	2.69164	1.42848	up	1.13419	0.0128713	4.56974	2.19211	up	0.593434	0.324966	0.728837	-0.456332	insig	1.15377	0.0900624	0.11114	-3.16955	down	1.08277	0.024104	0.137523	-2.86225	down	1.01732	0.023025	0.589013	-0.763628	insig
6,29-Dihydroxy-18-Oleanen-3-one	1.10957	0.000885211	0.100131	-3.32004	down	-	-	-	-	-	-	-	-	-	-	0.500399	0.445568	1.07399	0.102982	insig	1.12788	0.00169222	1.37251	0.456812	insig	1.09006	0.0073877	0.10754	-3.21705	down	-	-	-	-	-	1.09403	0.0013508	0.137431	-2.86322	down	0.965695	0.0946146	0.782504	-0.353829	insig
3,13,15-Trihydroxyoleanane-12-one	1.1098	7.52411e-05	8.12553	3.02246	up	1.08328	0.122745	1.31553	0.39565	insig	0.804335	0.232925	1.15344	0.205937	insig	1.21192	0.00155416	0.0174845	-5.83778	down	1.16542	0.00351665	0.0194884	-5.68124	down	1.08575	0.000708986	0.107995	-3.21097	down	0.499569	0.432341	1.14054	0.189713	insig	1.08849	0.00328865	0.137289	-2.86471	down	0.745588	0.19535	0.897172	-0.156544	insig
3,25-Epoxy-1,2,3-Trihydroxy-12-Ursen-28-Oic Acid	1.06251	0.0186241	0.158488	-2.65755	down	0.0651197	0.774061	1.08969	0.123917	insig	0.757533	0.225345	1.7311	0.791693	insig	1.19501	0.0272777	5.01651	2.32668	up	0.944267	0.129719	1.488	0.573376	insig	0.981984	0.0134056	0.72962	-0.454784	insig	0.852457	0.0913969	0.629476	-0.667776	insig	1.06279	0.000475054	0.136232	-2.87587	down	1.18261	0.00378486	3.37131	1.75331	up
15,16-Dinor-8(17),11-labdadien-13-one*	1.10928	0.0021112	0.0802619	-3.63914	down	-	-	-	-	-	-	-	-	-	-	1.194	0.000857911	2.29638	1.19936	up	1.14621	0.00583369	1.67815	0.746871	insig	1.0902	0.00556966	0.184312	-2.43978	down	-	-	-	-	-	1.09419	0.000834847	0.134691	-2.89227	down	1.09916	0.0119177	1.3684	0.452493	insig
2,3,19-Trihydroxy-24-oxo-olean-12-en-28-oic acid	1.10968	0.000469074	0.0685839	-3.86599	down	-	-	-	-	-	-	-	-	-	-	1.20185	4.11842e-05	2.60552	1.38157	up	1.1232	0.00325714	1.92696	0.946326	insig	1.09012	0.00530491	0.178697	-2.48441	down	-	-	-	-	-	1.09039	0.00997682	0.132158	-2.91966	down	0.96406	0.0773031	1.35214	0.435244	insig
3,23-Dihydroxy-12-Oleanen-28-Oic Acid 3-O-(3,4-Dihydroxy-E-Cinnamoyl)	1.10714	0.00824764	0.0967453	-3.36966	down	-	-	-	-	-	-	-	-	-	-	1.04825	0.0357088	1.49426	0.579428	insig	0.903607	0.0753502	1.33698	0.418973	insig	1.0889	0.0086359	0.144562	-2.79024	down	-	-	-	-	-	1.09055	0.00860044	0.129346	-2.95069	down	0.504422	0.386967	1.11764	0.160455	insig
(3R,5R,7R,8R,10S,13S,17R)-17-((S)-7,7-dimethyl-2,3,6,7-tetrahydrooxepin-3-yl)-4,4,8,10,13-pentamethyl-2,3,4,5,6,7,8,9,10,11,12,13,16,17-tetradecahydro-1H-cyclopenta[a]phenanthrene-3,7-diyl diacetate	1.1098	0.000225209	0.0223708	-5.48224	down	-	-	-	-	-	-	-	-	-	-	1.20698	0.00335277	0.428019	-1.22425	down	1.12909	0.000852922	5.70268	2.51164	up	1.09271	0.00138564	0.00957512	-6.70649	down	-	-	-	-	-	1.06584	0.0632444	0.127573	-2.9706	down	1.17085	0.000268935	0.0750558	-3.73589	down
2,3,23-Trihydroxy-12-Oleanen-28-Oic Acid 3-O-(4-Hydroxy-3-Methoxy-E-Cinnamoyl)*	1.10341	0.00347166	0.0544626	-4.19859	down	0.416265	0.551301	1.12391	0.168521	insig	0.0281624	0.995567	0.998613	-0.00200184	insig	1.06436	0.0143103	1.95061	0.963927	insig	1.11702	0.00214593	2.31272	1.20959	up	1.0785	0.0349247	0.0945234	-3.40319	down	0.252065	0.599496	1.12547	0.170523	insig	1.07002	0.0140881	0.126131	-2.987	down	0.39675	0.486833	0.843429	-0.245661	insig
4,8-dimethyl-12-methylidene-3-oxatricyclo[9.3.0.02,4]tetradec-7-en-13-one*	1.10936	0.00169438	0.062492	-4.00018	down	-	-	-	-	-	-	-	-	-	-	1.10583	0.00966732	1.51249	0.596923	insig	1.11014	0.00180912	1.984	0.988412	insig	1.09002	0.00834037	0.0945184	-3.40326	down	-	-	-	-	-	1.08921	0.0125139	0.123984	-3.01177	down	0.850729	0.102443	0.762342	-0.391489	insig
Oleanolic acid-3-O-glucosyl(1→2)glucoside	1.10784	0.00142562	0.0664967	-3.91057	down	0.151284	0.859911	1.0232	0.0330907	insig	0.843031	0.223626	0.698182	-0.518326	insig	1.2033	0.00158173	2.31767	1.21267	up	1.02425	0.0210502	1.26491	0.339035	insig	1.0856	0.000356472	0.150622	-2.73099	down	0.810747	0.205351	1.46552	0.551416	insig	1.08052	0.00120609	0.120473	-3.05321	down	1.16447	0.00749722	1.83228	0.873638	insig
1,3(15),10-Bisabolatriene*	1.10964	0.000616017	0.106499	-3.23109	down	-	-	-	-	-	-	-	-	-	-	1.20657	2.2804e-05	0.590455	-0.7601	insig	0.384807	0.704748	1.12341	0.16789	insig	1.09281	0.000174385	0.0628829	-3.99119	down	-	-	-	-	-	1.05608	0.0890517	0.119643	-3.0632	down	0.942243	0.0842425	0.52559	-0.927991	insig
Caffeoylmaslinic Acid*	1.10973	0.000402213	0.0610108	-4.03479	down	-	-	-	-	-	-	-	-	-	-	1.15144	0.00618885	2.46767	1.30315	up	1.15235	0.000144088	1.95164	0.964684	insig	1.0791	0.0296163	0.150555	-2.73164	down	-	-	-	-	-	1.09345	0.00293438	0.119071	-3.07011	down	0.742639	0.211973	1.26441	0.338467	insig
3-Oxo-9,19-cyclolanost-24-en-26-oic acid (Mangiferonic acid)*	1.10479	0.00854746	0.114565	-3.12576	down	0.312023	0.596166	0.867344	-0.205323	insig	0.825929	0.161673	1.22864	0.297061	insig	0.878794	0.105118	1.35347	0.436658	insig	0.523761	0.457284	1.19256	0.25406	insig	1.05114	0.0158982	0.178775	-2.48378	down	0.657206	0.294545	0.705939	-0.502384	insig	1.07349	0.0475109	0.111201	-3.16876	down	0.269094	0.639859	1.13493	0.182598	insig
Cordiaquinol C*	1.10831	0.00524055	0.0763703	-3.71084	down	-	-	-	-	-	-	-	-	-	-	1.1961	0.0110274	2.48945	1.31583	up	1.00872	0.0300768	1.40363	0.489166	insig	1.0923	0.00093906	0.19012	-2.39502	down	-	-	-	-	-	1.09255	0.00635158	0.107196	-3.22168	down	1.15114	0.02243	1.77357	0.82666	insig
Agallochol C	1.10892	0.00348752	0.0690473	-3.85627	down	-	-	-	-	-	-	-	-	-	-	1.1124	0.00508467	2.12382	1.08666	up	1.0014	0.0294654	1.53551	0.61872	insig	1.0783	0.0300805	0.146644	-2.76961	down	-	-	-	-	-	1.0883	0.0189731	0.106023	-3.23755	down	0.767091	0.171958	1.38314	0.467942	insig
3-Hydroxy-12-Oleanen-22-one	-	-	-	-	-	-	-	-	-	-	-	-	-	-	-	1.2088	0.0131177	0.0614813	-4.02371	down	1.12615	0.0692693	0.105229	-3.2484	down	1.08968	0.0131177	0.0614813	-4.02371	down	-	-	-	-	-	1.05707	0.0692693	0.105229	-3.2484	down	0.829854	0.0889297	0.584262	-0.775311	insig
beta-sesquiphellandrene*	1.10969	0.000349808	0.101493	-3.30054	down	-	-	-	-	-	-	-	-	-	-	1.19968	0.00363676	0.607249	-0.71964	insig	0.229701	0.920285	1.03294	0.0467529	insig	1.09253	0.00117457	0.0616317	-4.02018	down	-	-	-	-	-	1.05165	0.0913963	0.104836	-3.25379	down	0.83943	0.133144	0.587885	-0.766393	insig
3,24-Dihydroxy-30-norolean-12,20(29)-dien-28-oic acid (Quinatic acid)	1.1082	0.00550112	0.0941979	-3.40816	down	-	-	-	-	-	-	-	-	-	-	0.161676	0.83921	0.983613	-0.0238378	insig	0.646603	0.285837	1.10901	0.149276	insig	1.09242	0.00128833	0.0926542	-3.432	down	-	-	-	-	-	1.09392	0.00181839	0.104467	-3.25889	down	0.917179	0.0741632	0.886926	-0.173114	insig
3-Hydroxycycloarta-24-ene-26-oic acid (Isomangiferolic acid)	1.09103	0.0399511	0.103614	-3.2707	down	0.0544674	0.970076	0.995228	-0.00690085	insig	1.03431	0.0601272	0.878805	-0.186385	insig	1.00166	0.050068	0.563947	-0.826369	insig	0.0618765	0.789965	0.882583	-0.180196	insig	1.08907	2.55438e-05	0.0587132	-4.09017	down	0.577047	0.359325	1.13248	0.179485	insig	1.04232	0.133932	0.10406	-3.26452	down	0.763579	0.26209	0.638973	-0.646173	insig
5,19-Epoxycucurbita-6,23-diene-3,25-diol (Momordicoside I Aglycone)*	1.09282	0.0351148	0.10664	-3.22918	down	0.119542	0.953139	1.00807	0.011589	insig	0.834764	0.140796	0.904217	-0.14526	insig	1.01417	0.0465513	0.57336	-0.802486	insig	0.0857015	0.762957	0.871082	-0.199119	insig	1.08852	2.44003e-05	0.0606539	-4.04326	down	0.50747	0.435585	1.11485	0.156849	insig	1.04566	0.127952	0.102732	-3.28304	down	0.746108	0.281902	0.658216	-0.603367	insig
Rubione D*	1.09465	0.0337444	0.103129	-3.27748	down	0.184757	0.88332	1.01746	0.0249768	insig	1.01926	0.0657882	0.894588	-0.160704	insig	1.01379	0.0438769	0.579637	-0.786779	insig	0.0607648	0.766094	0.863318	-0.212036	insig	1.08947	0.00029047	0.0587513	-4.08924	down	0.619786	0.317419	1.13735	0.185681	insig	1.03808	0.145296	0.099524	-3.32881	down	0.708092	0.332941	0.671406	-0.574743	insig
Ursolic acid*	1.09275	0.0374625	0.0991634	-3.33405	down	0.00557005	0.942475	0.991685	-0.0120457	insig	0.718174	0.262113	0.89699	-0.156836	insig	0.996675	0.0564407	0.582942	-0.778577	insig	0.032645	0.808703	0.891385	-0.16588	insig	1.09005	1.99827e-06	0.0582912	-4.10058	down	0.483352	0.436217	1.10557	0.14479	insig	1.04058	0.137739	0.0985437	-3.34309	down	0.737551	0.293122	0.653973	-0.612697	insig
Betulinic acid*	1.09545	0.0328419	0.0980887	-3.34977	down	0.196477	0.879225	1.02096	0.0299311	insig	0.877744	0.190536	0.835321	-0.259598	insig	1.01401	0.0334737	0.576738	-0.794013	insig	0.169343	0.680855	0.826078	-0.27565	insig	1.08824	0.00149003	0.0554099	-4.17371	down	0.675471	0.237633	1.22224	0.289529	insig	1.04695	0.123846	0.0970034	-3.36582	down	0.691528	0.343233	0.698163	-0.518363	insig
Rubiatriol	1.09277	0.0405171	0.0846986	-3.56152	down	0.660916	0.392091	0.892121	-0.164689	insig	1.15084	0.0306933	0.809942	-0.30411	insig	1.00873	0.0454408	0.544538	-0.876897	insig	0.056506	0.825456	0.909804	-0.136372	insig	1.09056	5.51744e-05	0.0516988	-4.27372	down	0.534372	0.425797	1.10146	0.139421	insig	1.05472	0.112866	0.0951416	-3.39378	down	0.83847	0.180823	0.598522	-0.740525	insig
17-[7-hydroxy-6-(hydroxymethyl)hepta-1,5-dien-2-yl]-4,4,8,10,14-pentamethyl-1,2,5,6,7,9,11,12,13,15,16,17-dodecahydrocyclopenta[a]phenanthren-3-one	1.10969	0.00059553	0.0773892	-3.69172	down	-	-	-	-	-	-	-	-	-	-	1.19882	0.000151071	0.697015	-0.520738	insig	0.466071	0.554912	1.21139	0.276659	insig	1.0928	0.000240183	0.0539414	-4.21246	down	-	-	-	-	-	1.04643	0.0945286	0.0937482	-3.41506	down	0.822867	0.132325	0.575386	-0.797397	insig
3-Oxolup-20(29)-en-28-oic acid (Betulonic acid)*	1.10469	0.00994972	0.114707	-3.12397	down	1.00815	0.116613	0.868842	-0.202834	insig	0.704602	0.243671	1.34759	0.430387	insig	0.98393	0.0666479	1.40128	0.486745	insig	0.290579	0.751155	1.08097	0.11233	insig	1.08637	0.0101171	0.185001	-2.43439	down	0.839264	0.11603	0.644736	-0.633221	insig	1.0575	0.0484551	0.0920123	-3.44203	down	0.559688	0.392583	1.29631	0.374415	insig
2ɑ-hydroxy-3β-trans-p-hydroxycinnamoyloxy oleanolic acid*	1.10595	0.0183753	0.051105	-4.29039	down	-	-	-	-	-	-	-	-	-	-	1.06452	0.0295327	2.27016	1.1828	up	0.767519	0.151696	1.76934	0.823213	insig	1.07579	0.0435441	0.116017	-3.1076	down	-	-	-	-	-	1.03973	0.121855	0.0904222	-3.46718	down	0.208626	0.607002	1.28305	0.359582	insig
2α,3α-Dihydroxyolean-12-en-28-oic acid	1.107	0.00112769	0.0664996	-3.91051	down	0.927165	0.178206	1.33737	0.419395	insig	0.392342	0.549525	1.07343	0.102222	insig	1.143	0.0159734	1.26735	0.341813	insig	1.13296	0.0123727	1.38207	0.466835	insig	1.08617	3.15784e-05	0.063018	-3.98809	down	0.730367	0.264178	1.24589	0.317173	insig	1.09381	8.18344e-05	0.0856206	-3.5459	down	1.0461	0.0325585	0.91699	-0.125022	insig
3,7-Dihydroxyolean-12-en-28-oic acid (Rubusic acid)	1.10107	0.0130637	0.19055	-2.39176	down	1.40985	0.00171585	5.36127	2.42257	up	1.2086	0.0225022	0.514767	-0.958009	insig	1.15331	0.0113803	2.55867	1.35539	up	1.1428	0.0175498	0.228196	-2.13165	down	1.08794	0.0160308	0.0909402	-3.45894	down	1.19464	0.00788049	10.4149	3.38058	up	1.0878	0.0143978	0.0844708	-3.5654	down	1.17862	0.0142048	11.2126	3.48705	up
3-O-Coumaroylasiatic acid*	1.0807	0.030216	0.0254715	-5.29497	down	0.170195	0.711101	0.828819	-0.270871	insig	0.819865	0.160119	0.446329	-1.16382	insig	0.87072	0.170705	1.54034	0.623247	insig	0.778967	0.204504	1.45975	0.545719	insig	1.04713	0.0160294	0.047338	-4.40086	down	0.654575	0.233	1.85697	0.89295	insig	1.06196	0.0120562	0.0833062	-3.58543	down	0.190287	0.765753	1.05521	0.0775274	insig
5,8α-dioxy-3β,16α-dihydroxyl-lanost-7(11),24-dien-21-oic acid	1.10704	0.00972827	0.0125074	-6.32107	down	0.725945	0.32485	1.18919	0.249982	insig	1.06469	0.032425	0.618804	-0.692445	insig	1.19662	0.0131904	4.98698	2.31817	up	1.14928	0.0152232	4.04701	2.01686	up	1.08989	0.00603213	0.0524509	-4.25289	down	1.11973	0.0197823	1.92176	0.942427	insig	1.09014	0.00301266	0.0817989	-3.61177	down	0.884943	0.0821259	1.23226	0.301312	insig
9'-oxaspiro[cyclohexane-1,8'-tricyclo[8.4.0.02,7]tetradecan]-2'-ene	1.10203	0.0305511	0.0733606	-3.76885	down	-	-	-	-	-	-	-	-	-	-	0.182265	0.508298	0.652622	-0.61568	insig	0.297857	0.803263	1.1088	0.148995	insig	1.00897	0.157869	0.0478768	-4.38453	down	-	-	-	-	-	1.03434	0.122619	0.081342	-3.61986	down	0.32821	0.455826	0.588586	-0.764675	insig
1-[5-(3,7-dimethylocta-2,6-dienyl)-2,4-dihydroxyphenyl]ethanone	1.10654	0.000930162	0.0299549	-5.06106	down	1.26058	0.0497831	0.476578	-1.06921	down	1.02983	0.047841	0.614442	-0.70265	insig	1.1126	0.0144362	1.81497	0.859946	insig	1.12264	0.00146468	1.66835	0.73842	insig	1.07723	0.0206336	0.114078	-3.1319	down	0.698093	0.258833	0.775628	-0.366564	insig	1.08889	0.00418132	0.0813342	-3.61999	down	0.375986	0.599563	1.08788	0.121525	insig
3-O-Cafeoyltormentic acid	1.10982	0.000111769	0.0516072	-4.27628	down	-	-	-	-	-	-	-	-	-	-	1.1456	0.0137476	1.60143	0.679365	insig	0.839962	0.164214	1.53445	0.617719	insig	1.09056	0.00723694	0.0826456	-3.59692	down	-	-	-	-	-	1.07524	0.0658453	0.0791886	-3.65856	down	0.0222293	0.884854	1.04366	0.0616457	insig
Quillaic acid	1.10599	0.0163296	0.0569094	-4.13519	down	-	-	-	-	-	-	-	-	-	-	1.08674	0.0609137	1.74902	0.806543	insig	0.86171	0.180856	1.32105	0.401682	insig	1.0908	0.00580596	0.0995354	-3.32865	down	-	-	-	-	-	1.09428	0.00110313	0.07518	-3.73351	down	1.04367	0.0233946	1.32396	0.404862	insig
3-Epiursolic Acid	1.10058	0.0012065	0.0460136	-4.4418	down	0.45425	0.644761	0.903496	-0.146409	insig	0.353816	0.674281	0.908311	-0.138743	insig	1.00418	0.0426267	0.865927	-0.207682	insig	0.691563	0.314574	1.44085	0.526918	insig	1.09233	0.0006674	0.0441002	-4.50307	down	0.0677079	0.956465	0.9947	-0.00766658	insig	1.05905	0.107866	0.0729911	-3.77614	down	0.826599	0.181741	0.600985	-0.7346	insig
3-Hydroxyolean-12-en-24-oic acid (α-Boswellic acid)*	1.10346	0.0014193	0.050531	-4.30669	down	0.0767371	0.878564	1.03402	0.0482604	insig	0.35433	0.677576	0.925029	-0.11243	insig	1.14074	0.00486602	0.74192	-0.430665	insig	0.522627	0.546374	1.27081	0.345748	insig	1.09005	0.000993995	0.0362566	-4.78561	down	0.51003	0.455869	1.11782	0.16069	insig	1.04742	0.131201	0.0694198	-3.84851	down	0.793059	0.195381	0.583817	-0.776413	insig
3Alpha-Hydroxyolean-12-En-27-Oic Acid*	1.10329	3.82113e-07	0.037959	-4.71942	down	0.229882	0.712544	1.09317	0.128522	insig	0.969684	0.0628774	0.648098	-0.625717	insig	1.2088	0.00178135	0.609716	-0.713792	insig	0.365538	0.760297	1.12091	0.164676	insig	1.08964	0.00022178	0.0211715	-5.56173	down	1.03717	0.0243372	1.68674	0.754239	insig	1.04914	0.114267	0.0656518	-3.92902	down	0.832344	0.135299	0.543945	-0.878468	insig
(3S)-3-isopropenyl-6-oxoheptanoate	1.08639	0.0538466	0.139802	-2.83854	down	1.40524	0.0140238	0.0785074	-3.67103	down	-	-	-	-	-	0.584917	0.371342	1.31263	0.392462	insig	1.04972	0.0165543	0.442509	-1.17622	down	1.04083	0.0287109	2.33747	1.22495	up	1.19224	0.0140238	0.0785074	-3.67103	down	1.09415	0.0013638	0.0618638	-4.01476	down	1.17778	0.000235794	2.96634	1.56868	up
beta-Apo-13-carotenone	1.10286	0.0135861	0.166545	-2.58602	down	-	-	-	-	-	-	-	-	-	-	0.322743	0.58137	0.882697	-0.180009	insig	1.11118	0.030838	0.370719	-1.4316	down	1.07628	0.0372289	0.147009	-2.76603	down	-	-	-	-	-	1.09009	0.0179723	0.0617414	-4.01762	down	1.07869	0.0262861	2.38104	1.25159	up
2,3-Dihydroxy-12-Ursen-28-Oic Acid 3-O-(3-Hydroxy-4-Methoxy-E-Cinnamoyl)	1.09382	0.022635	0.0134	-6.22163	down	1.35283	0.0862966	10.6921	3.41847	up	0.010455	0.800794	1.09395	0.12955	insig	1.12806	0.057515	2.44905	1.29222	up	1.12175	0.0296935	4.98261	2.3169	up	1.0927	0.00209592	0.0030693	-8.34788	down	1.1906	0.0198323	9.77383	3.28892	up	1.083	0.0261013	0.0610327	-4.03427	down	1.0869	0.00840934	0.49152	-1.02468	down
3-O-Trans-Caffeoyltormentic Acid	1.10354	0.0228694	0.0537035	-4.21884	down	-	-	-	-	-	-	-	-	-	-	1.02553	0.0441596	2.1785	1.12333	up	0.268566	0.633654	1.10647	0.145961	insig	1.07466	0.0434225	0.116993	-3.09551	down	-	-	-	-	-	1.09056	0.0180702	0.0594212	-4.07288	down	0.990372	0.0412545	1.96888	0.977374	insig
28-Hydroxy-1,20(29)-Lupadien-3-one	1.10608	0.000231717	0.0332146	-4.91204	down	0.479563	0.49264	1.13903	0.18781	insig	1.0137	0.0421077	0.656711	-0.606669	insig	1.20219	0.000441278	0.631359	-0.663468	insig	0.42676	0.699276	1.16665	0.222371	insig	1.09194	0.000450242	0.0184107	-5.76332	down	1.12123	0.00687873	1.73445	0.79448	insig	1.05309	0.127914	0.0590059	-4.083	down	0.842948	0.149707	0.541173	-0.885839	insig
3-Oxo-29-Friedelanoic Acid*	1.10803	0.00727473	0.0366157	-4.77139	down	0.402496	0.588789	1.03063	0.0435231	insig	1.08059	0.0687207	0.728714	-0.456574	insig	0.995204	0.0716227	0.66536	-0.587792	insig	0.414555	0.689829	1.16908	0.225377	insig	1.09077	0.0121185	0.0236387	-5.40271	down	1.05049	0.056566	1.41431	0.500098	insig	1.05675	0.120582	0.0587429	-4.08944	down	0.803534	0.159127	0.56913	-0.813169	insig
3-Oxolanosta-7,9(11),24-trien-26-oic acid (Ganoderic Acid S)	1.10895	0.00481723	0.0280115	-5.15784	down	1.3976	0.0237012	0.163765	-2.6103	down	-	-	-	-	-	1.15544	0.0196282	1.65278	0.724891	insig	1.11732	0.00557275	2.08967	1.06327	up	1.07061	0.000167759	0.282701	-1.82265	down	1.18531	0.0237012	0.163765	-2.6103	down	1.09265	0.00749869	0.0585347	-4.09457	down	0.944294	0.0634505	0.790928	-0.338383	insig
13,28-Epoxyolean-11-en-3-one	1.10735	0.000874003	0.0306155	-5.02959	down	0.582134	0.430927	1.12841	0.174295	insig	1.10659	0.0202246	0.633759	-0.657994	insig	1.19736	0.000810693	0.664167	-0.590382	insig	0.436129	0.6676	1.18261	0.241972	insig	1.09265	9.33025e-05	0.0180198	-5.79427	down	1.17481	0.00203481	1.78051	0.832289	insig	1.05257	0.123182	0.0571292	-4.12963	down	0.813346	0.166018	0.561612	-0.832354	insig
13,28-Epoxy-11-ursen-3-one (Momordicinin)	1.10603	0.000302013	0.0352448	-4.82645	down	0.511512	0.441865	1.14918	0.200607	insig	0.927226	0.0879826	0.733292	-0.44754	insig	1.20258	0.000113813	0.648075	-0.625767	insig	0.436252	0.678492	1.17583	0.233676	insig	1.09176	0.000265365	0.0198761	-5.65282	down	1.10185	0.00720783	1.56715	0.648147	insig	1.05595	0.123151	0.0565147	-4.14523	down	0.836516	0.155	0.551165	-0.859443	insig
3β,19α-Dihydroxy-24-Norurs-4(23),12-Dien-28-Oic Acid	1.103	0.000160302	0.0457288	-4.45075	down	0.91726	0.182463	0.763334	-0.389614	insig	0.248399	0.795119	0.955811	-0.0652028	insig	0.100053	0.867486	1.00446	0.00641806	insig	0.98463	0.0408002	1.16044	0.214673	insig	1.09268	0.000117867	0.0601738	-4.05472	down	1.17783	0.00794389	0.798624	-0.324411	insig	1.0941	0.00196364	0.0555189	-4.17088	down	1.02091	0.055329	0.865584	-0.208255	insig
13-Methyl-27-norurs-14-ene-3,28-diol (Tamarixol)	1.10949	0.00168652	0.0163806	-5.93187	down	1.31121	0.0149399	0.824994	-0.277545	insig	1.22806	0.00510103	0.510606	-0.969716	insig	1.18638	0.00354679	0.67676	-0.563283	insig	1.08455	0.00709431	1.6669	0.73717	insig	1.09281	9.22379e-05	0.0134374	-6.21761	down	1.17104	0.0144092	1.61571	0.692171	insig	1.09135	0.0105373	0.0534754	-4.22498	down	1.16354	0.00300355	0.405999	-1.30045	down
19-Hydroxy-2-oxo-nor-A(3)-urs-12-en-28-oic acid (Rubuminatus A)	1.10766	0.000445233	0.0463258	-4.43204	down	1.26039	0.040209	0.69298	-0.529115	insig	0.25467	0.68893	1.05653	0.0793306	insig	0.611991	0.318054	1.05233	0.0735872	insig	0.882245	0.100181	1.19457	0.256491	insig	1.09243	0.00159845	0.0703484	-3.82934	down	1.10381	0.0235297	0.655903	-0.608446	insig	1.09094	0.00563449	0.0523786	-4.25488	down	0.733231	0.198927	0.880928	-0.182904	insig
1,6-Dihydroxy-2,7(19),10,14-Phytatetraen-13-one*	1.10704	0.00732736	0.0778144	-3.68382	down	1.32042	0.00333406	3.17816	1.66819	up	0.966613	0.104223	0.809709	-0.304524	insig	0.636815	0.304038	1.18347	0.243023	insig	1.11514	0.00195068	0.533789	-0.905657	insig	1.08249	0.0151988	0.0289762	-5.10899	down	1.13669	0.0016242	3.92506	1.97272	up	1.09224	0.00237002	0.0512981	-4.28495	down	1.13399	0.00179306	2.21711	1.14868	up
24-p-Coumaroyloxy-2,3-dihydroxyurs-12-en-28-oic acid (Guavacoumaric acid)*	1.10086	0.0311667	0.0406595	-4.62026	down	1.40475	0.0192764	14.0439	3.81187	up	0.444805	0.640535	1.20749	0.272016	insig	0.697588	0.272268	1.41036	0.496061	insig	0.689439	0.213787	1.50947	0.594043	insig	1.09019	0.0408576	0.00408323	-7.93607	down	1.13401	0.128701	11.6306	3.53986	up	1.04628	0.0494176	0.0508279	-4.29824	down	0.161251	0.833737	0.934339	-0.0979821	insig
3,19,24-Trihydroxy-12-Ursen-28-Oic Acid 24-O-(3-Hydroxy-4-Methoxycinnamoyl)*	1.09994	0.0132628	0.0302962	-5.04472	down	1.049	0.141439	1.79224	0.841765	insig	0.229894	0.688274	1.11915	0.162401	insig	1.042	0.0591204	1.62113	0.697	insig	1.0155	0.0334676	1.87751	0.90882	insig	1.08806	0.00794372	0.0274037	-5.18949	down	0.845699	0.133511	1.60143	0.679364	insig	1.08247	0.0181769	0.0508256	-4.2983	down	0.505513	0.397177	0.863447	-0.21182	insig
13-Apo-beta-carotenone	1.08687	0.0554299	0.134393	-2.89547	down	-	-	-	-	-	-	-	-	-	-	0.214909	0.698028	1.11657	0.159074	insig	1.10568	0.00525162	0.312751	-1.67691	down	1.08042	0.0252468	0.150059	-2.7364	down	-	-	-	-	-	1.09439	0.000510243	0.0420314	-4.57239	down	1.15955	0.00038299	3.57016	1.83599	up
2β-Hydroxy-9-Verrucosanone	1.09771	0.0233141	0.137278	-2.86483	down	-	-	-	-	-	-	-	-	-	-	1.1409	0.00278135	0.412543	-1.27738	down	1.11949	0.00876443	0.302171	-1.72656	down	1.09155	0.00495486	0.056633	-4.14221	down	-	-	-	-	-	1.09253	0.0094731	0.0414814	-4.59139	down	0.937192	0.0854944	1.36526	0.449179	insig
3-O-Feruloyleuscaphic acid	1.10352	0.00614384	0.0361729	-4.78895	down	0.864097	0.223178	1.41983	0.505722	insig	0.590727	0.350217	1.29664	0.374783	insig	1.05054	0.0431375	1.41294	0.498698	insig	0.811551	0.138545	1.38073	0.465435	insig	1.08739	0.00363066	0.0359972	-4.79597	down	0.179612	0.725777	1.09501	0.130939	insig	1.08227	0.028452	0.0385188	-4.69829	down	0.00404358	0.906881	1.02332	0.0332632	insig
2,3-Dihydroxyurs-12-en-28-oic acid methyl ester (Corosolic acid methyl ester)	1.10355	0.00876616	0.0189529	-5.72144	down	1.38125	0.0528325	6.72698	2.74996	up	0.813035	0.177695	0.558588	-0.840145	insig	1.14582	0.0306813	1.82596	0.868658	insig	0.252356	0.739942	1.0687	0.0958623	insig	1.09266	0.00278461	0.00514454	-7.60274	down	1.17029	0.0546489	12.0428	3.5901	up	1.07519	0.0269798	0.0362611	-4.78543	down	0.967228	0.120495	1.70858	0.772796	insig
3-O-Trans-Feruloyleuscaphic Acid	1.10519	0.00229608	0.0251934	-5.31081	down	0.695738	0.344001	1.33978	0.421997	insig	0.687499	0.314398	1.30077	0.379363	insig	1.10959	0.00908042	1.61581	0.692255	insig	1.12818	0.00309707	1.75915	0.814875	insig	1.08287	0.00985719	0.0303838	-5.04055	down	0.1676	0.908047	1.02999	0.0426341	insig	1.0926	0.00312548	0.0340713	-4.8753	down	0.40155	0.514242	0.918518	-0.12262	insig
6-hydroxy-5-[(3E)-5-hydroxy-3-methylpent-3-en-1-yl]-1,1,4a,6-tetramethyl-decahydronaphthalen-2-yl acetate	1.10563	0.002881	0.0869434	-3.52378	down	1.19004	0.091235	1.38674	0.471697	insig	0.207571	0.71565	1.04332	0.0611788	insig	1.19032	0.00591189	2.00381	1.00275	up	1.15511	0.00127777	0.365227	-1.45314	down	1.09108	0.00179466	0.125631	-2.99273	down	1.12589	0.0049374	1.32916	0.410518	insig	1.094	0.00196739	0.0304356	-5.03809	down	1.18628	0.00220734	5.48649	2.45588	up
Viteagnusin A	1.10905	0.00360659	0.0473603	-4.40018	down	1.19773	0.0642134	1.32661	0.40774	insig	1.13743	0.0610093	0.724132	-0.465676	insig	1.11562	0.00900849	1.57673	0.65694	insig	1.152	0.000169019	0.46033	-1.11926	down	1.08923	0.00672458	0.05629	-4.15098	down	1.12015	0.00909085	1.832	0.873416	insig	1.09342	0.000286444	0.0301069	-5.05376	down	1.17924	2.74753e-05	3.42523	1.7762	up
2,3-Dihydroxy-12-Ursen-28-Oic Acid 3-O-(4-Hydroxy-3-Methoxy-E-Cinnamoyl)	1.09819	0.00133471	0.0186632	-5.74366	down	0.326362	0.594299	1.25494	0.327613	insig	0.222024	0.710645	1.18113	0.240171	insig	0.886849	0.136929	1.34701	0.429757	insig	1.14404	0.00159099	1.82867	0.870799	insig	1.08691	0.0228886	0.0200325	-5.64152	down	0.0374163	0.852085	1.06248	0.0874422	insig	1.08291	0.00150249	0.0288951	-5.11303	down	0.826196	0.219706	0.736602	-0.441042	insig
Viburnol E	1.09947	0.0024471	0.0249967	-5.32212	down	0.220349	0.652203	1.14977	0.201345	insig	0.84581	0.15452	0.656669	-0.606763	insig	0.589992	0.325768	1.07628	0.106055	insig	1.01565	0.0558534	0.673758	-0.569698	insig	1.09123	0.00148112	0.023399	-5.41741	down	1.11995	0.00433235	1.75091	0.808108	insig	1.09263	0.00865381	0.0256472	-5.28506	down	1.08291	0.0469301	1.59743	0.675753	insig
Viteagnusin B	1.1093	0.00153456	0.035312	-4.8237	down	0.920172	0.165982	1.3599	0.443497	insig	0.932618	0.108872	0.864979	-0.209263	insig	1.19986	0.00475495	1.79359	0.842849	insig	1.11234	0.0264761	0.53087	-0.913569	insig	1.08453	4.35893e-05	0.0465736	-4.42434	down	0.924501	0.0623044	1.57217	0.652761	insig	1.09272	0.00755821	0.0216723	-5.528	down	1.17569	0.0141756	3.37858	1.75642	up
3-O-Trans-p-Coumaroylmaslinic Acid*	1.10826	0.015703	0.00909238	-6.78113	down	1.38308	0.0503551	0.1374	-2.86355	down	-	-	-	-	-	1.00126	0.0352867	2.04138	1.02955	up	1.00409	0.0313234	2.14334	1.09986	up	1.04733	0.0450977	0.135088	-2.88803	down	1.17266	0.0503551	0.1374	-2.86355	down	1.08895	0.0433304	0.019488	-5.68127	down	0.0924162	0.873516	0.952433	-0.0703111	insig
Glycyrrhetinate	1.10972	0.0010906	0.0159213	-5.9729	down	1.39755	0.0206557	0.151327	-2.72426	down	-	-	-	-	-	0.569863	0.373416	1.09421	0.129888	insig	0.300129	0.700133	1.05157	0.0725385	insig	1.08146	0.00697728	0.115123	-3.11875	down	1.18558	0.0206557	0.151327	-2.72426	down	1.09284	0.0130605	0.0167423	-5.90036	down	0.146069	0.793075	1.04055	0.0573492	insig
2,3,23-Trihydroxy-12-Ursen-28-Oic Acid 3-O-(4-Hydroxy-E-Cinnamoyl)*	1.10942	0.00410452	0.00870554	-6.84385	down	1.38584	0.048523	0.153292	-2.70565	down	-	-	-	-	-	1.08251	0.00764285	2.30524	1.20492	up	1.06516	0.00887578	1.77453	0.82744	insig	1.05399	0.046173	0.130916	-2.93328	down	1.17442	0.048523	0.153292	-2.70565	down	1.09308	0.0137518	0.0154483	-6.01641	down	0.62148	0.300788	1.29907	0.377476	insig
Eucalyptolic Acid	1.1079	0.00697252	0.0101358	-6.62439	down	0.629553	0.422547	0.898232	-0.15484	insig	0.914268	0.111187	1.42116	0.507072	insig	1.12083	0.0527831	1.52223	0.606187	insig	1.10333	0.0130711	2.01571	1.01129	up	1.09247	0.000145295	0.0171771	-5.86337	down	1.03458	0.0301295	0.63204	-0.661911	insig	1.09159	0.00699286	0.0143761	-6.12018	down	1.01836	0.0549517	0.755184	-0.405099	insig
3,23-Dihydroxylup-20(29)-en-28-oic acid (23-Hydroxybetulinic acid)	1.10975	0.000618292	0.00932989	-6.74392	down	1.36077	0.0827644	0.110501	-3.17786	down	-	-	-	-	-	1.1729	0.00544747	1.25292	0.32529	insig	1.04331	0.0176409	1.22425	0.2919	insig	1.06104	8.68964e-05	0.105787	-3.24077	down	1.15535	0.0827644	0.110501	-3.17786	down	1.09434	0.00197733	0.0114221	-6.45202	down	0.267691	0.663813	1.02341	0.0333906	insig
3,7-Epoxy-1,10-Bisaboladien-12-ol; Butanoyl	1.10968	0.00181718	0.00605637	-7.36733	down	1.35451	0.0793077	0.0936178	-3.41707	down	-	-	-	-	-	1.12587	0.00594356	1.4868	0.572211	insig	1.08323	0.0468285	0.571564	-0.807012	insig	1.0521	0.00198209	0.0961848	-3.37805	down	1.14905	0.0793077	0.0936178	-3.41707	down	1.09391	0.0105231	0.0034616	-8.17434	down	1.15114	0.0217592	2.60128	1.37922	up
